# Supplementary material for: Proteomic analysis at the sites of clinical infection with invasive Streptococcus pyogenes
Source: Sci Rep. 2018 Apr 13;8:5950. doi: 10.1038/s41598-018-24216-2 (PMC5899161; doi:10.1038/s41598-018-24216-2)
Supplement: Supplementary file 1 — Table S1 [file 41598_2018_24216_MOESM1_ESM.xlsx]

## Sheet: fluid peptides
Supplementary Table S1. S. pyogenes proteins identified by proteomics in clinical fluid samples. The probability of each protein identification was based on mass spectrophotometric data that considered the number and matching certainty (Xcorr) of tryptic peptides to all proteins within the database searched using the SEQUEST algorithm. It was possible to match all of these proteins to proteins wi…
Refseq code	Protein	Fluid	Probability	Peptide sequence	Charge	Xcorr	M1 MGAS5005	M3 MGAS315	M4 MGAS10750	M5 Manfredo	M6 MGAS10394	M12 MGAS2096	M28 MGAS6180	M49 NZ131	M89 H293
YP_281582.1	N-acetylmannosamine kinase	F17	0.000337	GGPSILEKVKGLVK	2	2.127	ü	ü	ü	ü	ü	ü	ü	ü	ü
YP_281582.1	N-acetylmannosamine kinase	F17	0.000337	KEIEETFGLPCEVENDVNCAGLAEAISGSAK	3	2.77	ü	ü	ü	ü	ü	ü	ü	ü	ü
YP_281596.1	elongation factor G	F8	5.98e-06	ATINVEFFPVLCGSAFK	2	2.623	ü	ü	ü	ü	ü	ü	ü	ü	ü
YP_281596.1	elongation factor G	F8	5.98e-06	DTTTGDSLTDEK	2	3.188	ü	ü	ü	ü	ü	ü	ü	ü	ü
YP_281597.1	glyceraldehyde-3-phosphate dehydrogenase	F5	3.33e-15	AGAANIVPNSTGAAK	2	3.064	ü	ü	ü	ü	ü	ü	ü	ü	ü
YP_281597.1	glyceraldehyde-3-phosphate dehydrogenase	F5	3.33e-15	VPVPTGSVTELVVTLDK	2	4.77	ü	ü	ü	ü	ü	ü	ü	ü	ü
YP_281597.1	glyceraldehyde-3-phosphate dehydrogenase	F8	1.41e-13	AGAANIVPNSTGAAK	2	2.752	ü	ü	ü	ü	ü	ü	ü	ü	ü
YP_281597.1	glyceraldehyde-3-phosphate dehydrogenase	F8	1.41e-13	FDGTVEVK	2	2.706	ü	ü	ü	ü	ü	ü	ü	ü	ü
YP_281597.1	glyceraldehyde-3-phosphate dehydrogenase	F8	1.41e-13	IQNIEGVEVTR	2	4.023	ü	ü	ü	ü	ü	ü	ü	ü	ü
YP_281597.1	glyceraldehyde-3-phosphate dehydrogenase	F8	1.41e-13	VPVPTGSVTELVVTLDK	2	4.81	ü	ü	ü	ü	ü	ü	ü	ü	ü
YP_281633.1	hypothetical protein M5005_Spy_0269	F8	7.79e-07	LIDALESDDDVQK	2	3.509	ü	ü	ü	ü		ü	ü	ü	ü
YP_281633.1	hypothetical protein M5005_Spy_0269	F8	7.79e-07	VYHNVADF	2	2.364	ü	ü	ü	ü		ü	ü	ü	ü
YP_281683.1	manganese-dependent inorganic pyrophosphatase	F8	8.74e-09	SEVELIGIDAK	2	3.79	ü	ü	ü	ü	ü	ü	ü	ü	ü
YP_281683.1	manganese-dependent inorganic pyrophosphatase	F8	8.74e-09	VEPVGSASSIVYR	2	4.45	ü	ü	ü	ü	ü	ü	ü	ü	ü
YP_281731.1	manganese-binding protein	F8	6.18e-07	DSGIPIYSEIFTDSIAK	2	2.313	ü	ü	ü	ü	ü	ü	ü	ü	ü
YP_281731.1	manganese-binding protein	F8	6.18e-07	LIVTSEGCFK	2	3.323	ü	ü	ü	ü	ü	ü	ü	ü	ü
YP_281818.1	hypothetical protein M5005_Spy_0455	F4	0.000338	IIVNLDKQGKIDYEK	3	3.006	ü
YP_281818.1	hypothetical protein M5005_Spy_0455	F4	0.000338	NVKKILVSAHNSQQAISDMK	3	2.568	ü
YP_281871.1	elongation factor Tu	F8	2.01e-11	DYASIDAAPEER	2	3.35	ü	ü	ü	ü	ü	ü	ü	ü	ü
YP_281871.1	elongation factor Tu	F8	2.01e-11	QLDEGLAGDNVGILLR	2	4.445	ü	ü	ü	ü	ü	ü	ü	ü	ü
YP_281871.1	elongation factor Tu	F8	2.01e-11	TTLTAAITTVLAR	2	3.418	ü	ü	ü	ü	ü	ü	ü	ü	ü
YP_281871.1	elongation factor Tu	F8	2.01e-11	DLLSEYDFPGDDLPVIQGSALK	2	3.926	ü	ü	ü	ü	ü	ü	ü	ü	ü
YP_281871.1	elongation factor Tu	F8	2.01e-11	DTDKPLLLPVEDVFSITGR	3	4.314	ü	ü	ü	ü	ü	ü	ü	ü	ü
YP_281871.1	elongation factor Tu	F8	2.01e-11	EHILLSR	2	2.203	ü	ü	ü	ü	ü	ü	ü	ü	ü
YP_281871.1	elongation factor Tu	F8	2.01e-11	GQVIAKPSSINPHTK	3	3.637	ü
YP_281871.1	elongation factor Tu	F8	2.01e-11	LPSSVNQPK	2	2.187	ü	ü	ü	ü	ü	ü	ü		ü
YP_281871.1	elongation factor Tu	F8	2.01e-11	RLPSSVNQPK	2	3.122	ü	ü	ü	ü	ü	ü	ü		ü
YP_281871.1	elongation factor Tu	F8	2.01e-11	VNDEIEIVGIK	2	3.691	ü	ü	ü	ü	ü	ü	ü	ü	ü
YP_281919.1	phosphopyruvate hydratase	F5	5.98e-08	FEGEGAAVR	2	2.341	ü	ü	ü	ü	ü	ü	ü	ü	ü
YP_281919.1	phosphopyruvate hydratase	F5	5.98e-08	FEGTEDGVETILK	2	3.462	ü	ü	ü	ü	ü	ü	ü	ü	ü
YP_281919.1	phosphopyruvate hydratase	F5	5.98e-08	GLVTAVGDEGGFAPK	2	3.433	ü	ü	ü	ü	ü	ü	ü	ü	ü
YP_281919.1	phosphopyruvate hydratase	F5	5.98e-08	IEDQLGEVAQYK	2	3.862	ü	ü	ü	ü	ü	ü	ü	ü	ü
YP_281919.1	phosphopyruvate hydratase	F8	1.54e-11	EAGYTAVVSHR	2	3.327	ü	ü	ü	ü	ü	ü	ü	ü	ü
YP_281919.1	phosphopyruvate hydratase	F8	1.54e-11	FEGEGAAVR	2	2.423	ü	ü	ü	ü	ü	ü	ü	ü	ü
YP_281919.1	phosphopyruvate hydratase	F8	1.54e-11	FEGTEDGVETILK	2	2.077	ü	ü	ü	ü	ü	ü	ü	ü	ü
YP_281919.1	phosphopyruvate hydratase	F8	1.54e-11	AAADYLEVPLYTYLGGFNTK	2	4.058	ü	ü	ü	ü	ü	ü	ü	ü	ü
YP_281919.1	phosphopyruvate hydratase	F8	1.54e-11	AMIALDGTPNK	2	2.514	ü	ü	ü	ü			ü	ü	ü
YP_281919.1	phosphopyruvate hydratase	F8	1.54e-11	DQQAIDR	2	2.147	ü	ü	ü	ü		ü	ü	ü	ü
YP_281919.1	phosphopyruvate hydratase	F8	1.54e-11	GLVTAVGDEGGFAPK	2	3.561	ü	ü	ü	ü	ü	ü	ü	ü	ü
YP_281919.1	phosphopyruvate hydratase	F8	1.54e-11	IEDQLGEVAQYK	2	4.183	ü	ü	ü	ü	ü	ü	ü	ü	ü
YP_281919.1	phosphopyruvate hydratase	F8	1.54e-11	KVYDYTK	2	2.251	ü	ü	ü	ü	ü	ü	ü	ü	ü
YP_281919.1	phosphopyruvate hydratase	F8	1.54e-11	SGETEDSTIADIAVATNAGQIK	2	3.569	ü	ü	ü	ü	ü	ü	ü	ü	ü
YP_282336.1	Gls24 family general stress protein	F8	3.21e-09	ASVDNGVEK	2	2.518	ü	ü	ü	ü	ü	ü	ü	ü	ü
YP_282336.1	Gls24 family general stress protein	F8	3.21e-09	EQFEAEK	2	2.128	ü	ü	ü	ü	ü	ü	ü		ü
YP_282336.1	Gls24 family general stress protein	F8	3.21e-09	LVNTESVR	2	2.83	ü	ü	ü	ü	ü	ü	ü	ü	ü
YP_282336.1	Gls24 family general stress protein	F8	3.21e-09	SIVEEEVK	2	2.297	ü	ü	ü	ü	ü	ü	ü	ü	ü
YP_282336.1	Gls24 family general stress protein	F8	3.21e-09	SIVEEEVKR	2	3.003	ü	ü	ü	ü	ü	ü	ü	ü	ü
YP_282336.1	Gls24 family general stress protein	F8	3.21e-09	TKEQFEAEK	2	2.999	ü	ü	ü	ü	ü	ü	ü		ü
YP_282336.1	Gls24 family general stress protein	F8	3.21e-09	DGVNVEVGK	2	3.116	ü	ü	ü	ü	ü	ü	ü	ü	ü
YP_282336.1	Gls24 family general stress protein	F8	3.21e-09	DGVNVEVGKK	2	2.93	ü	ü	ü	ü	ü	ü	ü	ü	ü
YP_282336.1	Gls24 family general stress protein	F8	3.21e-09	GQLTYDDK	2	2.446	ü	ü	ü	ü	ü	ü	ü	ü	ü
YP_282336.1	Gls24 family general stress protein	F8	3.21e-09	STSEFTSHQVENVK	2	3.719	ü	ü	ü	ü	ü	ü	ü		ü
YP_282962.1	phosphoglycerate kinase	F8	3.03e-07	IGVIENLLEK	2	3.364	ü	ü	ü	ü	ü	ü	ü	ü	ü
YP_282962.1	phosphoglycerate kinase	F8	3.03e-07	LGQDVVFPGVTR	2	3.799	ü	ü	ü	ü	ü	ü	ü	ü	ü
YP_282962.1	phosphoglycerate kinase	F8	3.03e-07	SIAEFDQALTGAK	2	4.197	ü			ü	ü	ü		ü	ü
YP_282962.1	phosphoglycerate kinase	F8	3.03e-07	SLAPVAADLAAK	2	3.318	ü	ü	ü	ü	ü	ü	ü	ü	ü
YP_282962.1	phosphoglycerate kinase	F8	3.03e-07	YIIEQGGR	2	2.484	ü	ü	ü	ü	ü	ü	ü	ü	ü
YP_282962.1	phosphoglycerate kinase	F8	3.03e-07	AHASNVGISANVEK	3	3.436	ü	ü	ü	ü	ü	ü	ü	ü	ü
YP_282962.1	phosphoglycerate kinase	F8	3.03e-07	VDFNVPLK	2	2.838	ü	ü	ü	ü	ü	ü	ü	ü	ü
YP_282970.1	fructose-bisphosphate aldolase	F8	3.31e-05	AVQGAVEER	2	2.932	ü	ü	ü	ü	ü	ü	ü	ü	ü
YP_282970.1	fructose-bisphosphate aldolase	F8	3.31e-05	GELAPIEDAK	2	2.563	ü	ü	ü	ü	ü	ü	ü	ü	ü
YP_282970.1	fructose-bisphosphate aldolase	F8	3.31e-05	IDVFGSANKA	2	3.508	ü	ü	ü	ü	ü	ü	ü	ü	ü
YP_282975.1	trigger factor	F8	5.49e-06	DIDEDVDTLEDLK	2	2.875	ü	ü	ü	ü	ü	ü	ü	ü	ü
YP_282975.1	trigger factor	F8	5.49e-06	HDIAMKKAVEVITSTASVK	2	3.577	ü	ü	ü	ü	ü	ü	ü	ü	ü
YP_283073.1	histidine triad protein	F8	2.54e-07	EEVAAVNEAK	2	2.835	ü	ü	ü	ü	ü	ü	ü	ü	ü
YP_283073.1	histidine triad protein	F8	2.54e-07	GLAQVAHLSK	2	3.542	ü	ü	ü	ü		ü	ü	ü	ü
YP_283073.1	histidine triad protein	F8	2.54e-07	YDIVDTGIEPR	2	3.356	ü	ü		ü	ü	ü	ü	ü	ü
YP_283081.1	inhibitor of complement protein	F8	3.45e-09	NPQESDFDR	2	2.744	ü
YP_283081.1	inhibitor of complement protein	F8	3.45e-09	TRPPYGEALGTGYEK	3	3.942	ü
YP_283081.1	inhibitor of complement protein	F8	3.45e-09	DDWGGPGTVATDPYTPPYGGALGTGYEK	2	2.776	ü
YP_283098.1	exotoxin B	F2	6.63e-08	DYTYTLSSNNPYFNHPK	3	2.691	ü	ü	ü	ü	ü	ü	ü	ü	ü
YP_283098.1	exotoxin B	F2	6.63e-08	GIHYNQGNPYNLLTPVIEK	3	5.389	ü	ü	ü	ü	ü	ü	ü	ü	ü
YP_283098.1	exotoxin B	F2	6.63e-08	NLFAAISTR	2	2.425	ü	ü	ü	ü	ü	ü	ü	ü	ü
YP_283124.1	molecular chaperone GroEL	F8	8.18e-13	AIAQPVSGK	2	2.394	ü	ü	ü	ü	ü	ü	ü	ü	ü
YP_283124.1	molecular chaperone GroEL	F8	8.18e-13	MVADLENPFILITDK	2	3.962	ü	ü	ü	ü	ü	ü	ü	ü	ü
YP_283124.1	molecular chaperone GroEL	F8	8.18e-13	NVTAGANPIGIR	2	4.051	ü	ü	ü	ü	ü	ü	ü	ü	ü
YP_283124.1	molecular chaperone GroEL	F8	8.18e-13	TNRPLLIIADDVDGEALPTLVLNK	3	6.136	ü	ü	ü	ü	ü	ü	ü	ü	ü
YP_283124.1	molecular chaperone GroEL	F8	8.18e-13	VAALELEGDDATGR	2	3.98	ü	ü	ü	ü	ü	ü	ü	ü	ü
YP_283124.1	molecular chaperone GroEL	F8	8.18e-13	VSNIQDILPLLEEVLK	2	4.922	ü	ü	ü	ü	ü	ü	ü	ü	ü
YP_283124.1	molecular chaperone GroEL	F8	8.18e-13	GTFNVVAVK	2	3.203	ü	ü	ü	ü	ü	ü	ü		ü
YP_283124.1	molecular chaperone GroEL	F8	8.18e-13	VGNDGVITIEESR	2	4.324	ü	ü	ü	ü	ü	ü	ü	ü	ü
YP_283143.1	30S ribosomal protein S2	F8	1.4e-05	LADAIIEGR	2	3.19	ü	ü	ü	ü	ü	ü	ü	ü	ü
YP_283143.1	30S ribosomal protein S2	F8	1.4e-05	QAAEAVADEATR	2	2.731	ü	ü	ü	ü	ü	ü	ü	ü	ü
YP_283143.1	30S ribosomal protein S2	F8	1.4e-05	NGIHVIDLQQTVK	3	2.88	ü	ü	ü	ü	ü	ü	ü	ü	ü
YP_283144.1	elongation factor Ts	F8	0.000322	EKSGAGVMDAKK	2	2.365	ü	ü	ü	ü	ü	ü	ü	ü	ü
YP_283144.1	elongation factor Ts	F8	0.000322	IGVISVVEGGDDALAK	2	2.925	ü	ü	ü	ü	ü	ü	ü	ü	ü
