# Supplementary material for: Proteomic analysis at the sites of clinical infection with invasive Streptococcus pyogenes
Source: Sci Rep. 2018 Apr 13;8:5950. doi: 10.1038/s41598-018-24216-2 (PMC5899161; doi:10.1038/s41598-018-24216-2)
Supplement: Supplementary file 2 — Table S2 [file 41598_2018_24216_MOESM2_ESM.xlsx]

## Sheet: sn peps corrspd to fluid peps
Supplementary Table S2. Identification of tryptic peptides of S. pyogenes proteins in cultured supernatants corresponding to those peptides found in the proteomic analysis of clinical fluid samples. In each case the probability of the assignment of the identified protein and cross correlation (XCorr) value for respective proteins and peptides are indicated.
Supernatant	Refseq code	Protein	Protein prob	Peptide	Charge	Xcorr
S11	YP_281582.1	N-acetylmannosamine kinase	0.000685	GGPSILEKVKGLVK	2	2.316
S11	YP_281582.1	N-acetylmannosamine kinase	0.000685	KEIEETFGLPCEVENDVNCAGLAEAISGSAK	3	2.585
S1	YP_281596.1	elongation factor G	1e-30	ATINVEFFPVLCGSAFK	2	4.301
S9	YP_281596.1	elongation factor G	1.01e-14	ATINVEFFPVLCGSAFK	2	3.077
S13	YP_281596.1	elongation factor G	2.22e-16	ATINVEFFPVLCGSAFK	2	3
S14	YP_281596.1	elongation factor G	1.11e-16	ATINVEFFPVLCGSAFK	3	5.313
S1	YP_281596.1	elongation factor G	1.71e-12	DTTTGDSLTDEK	2	2.354
S1	YP_281596.1	elongation factor G	5.55e-15	DTTTGDSLTDEK	2	3.663
S17	YP_281596.1	elongation factor G	1.13e-13	DTTTGDSLTDEK	2	3.543
S11	YP_281596.1	elongation factor G	7.77e-13	DTTTGDSLTDEK	2	3.152
S9	YP_281596.1	elongation factor G	2.11e-14	DTTTGDSLTDEK	2	3.514
S13	YP_281596.1	elongation factor G	2.22e-16	DTTTGDSLTDEK	2	3.486
S14	YP_281596.1	elongation factor G	1.11e-16	DTTTGDSLTDEK	2	3.031
S1	YP_281597.1	glyceraldehyde-3-phosphate dehydrogenase	7.77e-15	AGAANIVPNSTGAAK	2	3.101
S1	YP_281597.1	glyceraldehyde-3-phosphate dehydrogenase	3.33e-15	AGAANIVPNSTGAAK	2	4.184
S11	YP_281597.1	glyceraldehyde-3-phosphate dehydrogenase	4.88e-12	AGAANIVPNSTGAAK	2	3.326
S9	YP_281597.1	glyceraldehyde-3-phosphate dehydrogenase	2.22e-15	AGAANIVPNSTGAAK	2	3.293
S13	YP_281597.1	glyceraldehyde-3-phosphate dehydrogenase	5.26e-13	AGAANIVPNSTGAAK	2	3.634
S14	YP_281597.1	glyceraldehyde-3-phosphate dehydrogenase	2.26e-13	AGAANIVPNSTGAAK	2	3.895
S1	YP_281597.1	glyceraldehyde-3-phosphate dehydrogenase	3.33e-14	FDGTVEVK	2	2.667
S1	YP_281597.1	glyceraldehyde-3-phosphate dehydrogenase	5.55e-15	FDGTVEVK	2	3.125
S17	YP_281597.1	glyceraldehyde-3-phosphate dehydrogenase	6.15e-13	FDGTVEVK	2	2.521
S9	YP_281597.1	glyceraldehyde-3-phosphate dehydrogenase	1.11e-16	FDGTVEVK	2	3.038
S13	YP_281597.1	glyceraldehyde-3-phosphate dehydrogenase	1.11e-15	FDGTVEVK	2	3.074
S14	YP_281597.1	glyceraldehyde-3-phosphate dehydrogenase	1.11e-15	FDGTVEVK	2	2.95
S1	YP_281597.1	glyceraldehyde-3-phosphate dehydrogenase	7.77e-15	IQNIEGVEVTR	2	4.243
S1	YP_281597.1	glyceraldehyde-3-phosphate dehydrogenase	5.55e-15	IQNIEGVEVTR	2	4.386
S17	YP_281597.1	glyceraldehyde-3-phosphate dehydrogenase	6.15e-13	IQNIEGVEVTR	1	3.778
S11	YP_281597.1	glyceraldehyde-3-phosphate dehydrogenase	1.04e-12	IQNIEGVEVTR	2	4.215
S9	YP_281597.1	glyceraldehyde-3-phosphate dehydrogenase	2.22e-15	IQNIEGVEVTR	2	3.922
S13	YP_281597.1	glyceraldehyde-3-phosphate dehydrogenase	1.11e-15	IQNIEGVEVTR	2	4.117
S14	YP_281597.1	glyceraldehyde-3-phosphate dehydrogenase	9.99e-15	IQNIEGVEVTR	2	4.302
S1	YP_281597.1	glyceraldehyde-3-phosphate dehydrogenase	3.33e-14	VPVPTGSVTELVVTLDK	2	4.656
S1	YP_281597.1	glyceraldehyde-3-phosphate dehydrogenase	3.33e-15	VPVPTGSVTELVVTLDK	2	5.656
S17	YP_281597.1	glyceraldehyde-3-phosphate dehydrogenase	6.15e-13	VPVPTGSVTELVVTLDK	3	5.115
S11	YP_281597.1	glyceraldehyde-3-phosphate dehydrogenase	4.44e-15	VPVPTGSVTELVVTLDK	2	4.861
S9	YP_281597.1	glyceraldehyde-3-phosphate dehydrogenase	1.11e-16	VPVPTGSVTELVVTLDK	3	5.452
S13	YP_281597.1	glyceraldehyde-3-phosphate dehydrogenase	1.11e-15	VPVPTGSVTELVVTLDK	3	5.584
S14	YP_281597.1	glyceraldehyde-3-phosphate dehydrogenase	3.33e-15	VPVPTGSVTELVVTLDK	2	5.395
S1	YP_281633.1	hypothetical protein M5005_Spy_0269	9.68e-08	LIDALESDDDVQK	2	3.858
S1	YP_281633.1	hypothetical protein M5005_Spy_0269	5.55e-14	LIDALESDDDVQK	2	4.006
S17	YP_281633.1	hypothetical protein M5005_Spy_0269	4.36e-07	LIDALESDDDVQK	2	3.813
S11	YP_281633.1	hypothetical protein M5005_Spy_0269	1.56e-11	LIDALESDDDVQK	2	3.606
S9	YP_281633.1	hypothetical protein M5005_Spy_0269	1.46e-10	LIDALESDDDVQK	2	3.358
S13	YP_281633.1	hypothetical protein M5005_Spy_0269	6.05e-09	LIDALESDDDVQK	2	3.139
S14	YP_281633.1	hypothetical protein M5005_Spy_0269	1.21e-09	LIDALESDDDVQK	2	3.892
S1	YP_281633.1	hypothetical protein M5005_Spy_0269	9.68e-08	VYHNVADF	2	2.603
S1	YP_281633.1	hypothetical protein M5005_Spy_0269	5.55e-14	VYHNVADF	2	2.985
S17	YP_281633.1	hypothetical protein M5005_Spy_0269	4.36e-07	VYHNVADF	2	3.249
S11	YP_281633.1	hypothetical protein M5005_Spy_0269	1.56e-11	VYHNVADF	2	3.042
S9	YP_281633.1	hypothetical protein M5005_Spy_0269	1.46e-10	VYHNVADF	2	2.993
S13	YP_281633.1	hypothetical protein M5005_Spy_0269	6.05e-09	VYHNVADF	2	2.823
S14	YP_281633.1	hypothetical protein M5005_Spy_0269	1.21e-09	VYHNVADF	2	3.047
S1	YP_281683.1	manganese-dependent inorganic pyrophosphatase	4.87e-05	SEVELIGIDAK	2	3.602
S1	YP_281683.1	manganese-dependent inorganic pyrophosphatase	1.29e-09	SEVELIGIDAK	2	3.947
S17	YP_281683.1	manganese-dependent inorganic pyrophosphatase	2.83e-09	SEVELIGIDAK	2	2.551
S11	YP_281683.1	manganese-dependent inorganic pyrophosphatase	5.21e-09	SEVELIGIDAK	2	3.874
S9	YP_281683.1	manganese-dependent inorganic pyrophosphatase	1.52e-09	SEVELIGIDAK	2	3.775
S13	YP_281683.1	manganese-dependent inorganic pyrophosphatase	8.5e-10	SEVELIGIDAK	2	3.888
S14	YP_281683.1	manganese-dependent inorganic pyrophosphatase	4.44e-09	SEVELIGIDAK	2	4.119
S1	YP_281683.1	manganese-dependent inorganic pyrophosphatase	4.87e-05	VEPVGSASSIVYR	2	3.691
S1	YP_281683.1	manganese-dependent inorganic pyrophosphatase	1.44e-08	VEPVGSASSIVYR	2	4.387
S11	YP_281683.1	manganese-dependent inorganic pyrophosphatase	5.21e-09	VEPVGSASSIVYR	2	3.941
S9	YP_281683.1	manganese-dependent inorganic pyrophosphatase	1.52e-09	VEPVGSASSIVYR	2	3.941
S13	YP_281683.1	manganese-dependent inorganic pyrophosphatase	2.31e-10	VEPVGSASSIVYR	2	3.958
S14	YP_281683.1	manganese-dependent inorganic pyrophosphatase	4.44e-09	VEPVGSASSIVYR	2	4.485
S1	YP_281731.1	manganese-binding protein	8.46e-11	DSGIPIYSEIFTDSIAK	2	3.369
S13	YP_281731.1	manganese-binding protein	9.64e-13	DSGIPIYSEIFTDSIAK	2	2.521
S14	YP_281731.1	manganese-binding protein	1.73e-10	DSGIPIYSEIFTDSIAK	2	3.458
S1	YP_281731.1	manganese-binding protein	8.46e-11	LIVTSEGCFK	2	3.371
S13	YP_281731.1	manganese-binding protein	9.64e-13	LIVTSEGCFK	2	3.148
S14	YP_281731.1	manganese-binding protein	1.73e-10	LIVTSEGCFK	2	3.782
S1	YP_281871.1	elongation factor Tu	9.66e-14	DLLSEYDFPGDDLPVIQGSALK	2	4.152
S1	YP_281871.1	elongation factor Tu	4.44e-16	DLLSEYDFPGDDLPVIQGSALK	2	4.427
S11	YP_281871.1	elongation factor Tu	2e-14	DLLSEYDFPGDDLPVIQGSALK	2	3.121
S9	YP_281871.1	elongation factor Tu	1e-30	DLLSEYDFPGDDLPVIQGSALK	3	3.516
S13	YP_281871.1	elongation factor Tu	1.19e-13	DLLSEYDFPGDDLPVIQGSALK	2	4.51
S14	YP_281871.1	elongation factor Tu	1e-30	DLLSEYDFPGDDLPVIQGSALK	2	4.865
S1	YP_281871.1	elongation factor Tu	9.66e-14	DTDKPLLLPVEDVFSITGR	3	5.129
S1	YP_281871.1	elongation factor Tu	1.27e-11	DTDKPLLLPVEDVFSITGR	3	5.99
S17	YP_281871.1	elongation factor Tu	3.55e-07	DTDKPLLLPVEDVFSITGR	3	3.96
S9	YP_281871.1	elongation factor Tu	1.93e-07	DTDKPLLLPVEDVFSITGR	3	4.948
S13	YP_281871.1	elongation factor Tu	8.33e-14	DTDKPLLLPVEDVFSITGR	3	4.986
S14	YP_281871.1	elongation factor Tu	1e-30	DTDKPLLLPVEDVFSITGR	3	5.774
S1	YP_281871.1	elongation factor Tu	9.66e-14	DYASIDAAPEER	2	3.217
S1	YP_281871.1	elongation factor Tu	1.52e-07	DYASIDAAPEER	2	4.033
S17	YP_281871.1	elongation factor Tu	2.56e-05	DYASIDAAPEER	2	3.157
S11	YP_281871.1	elongation factor Tu	1.02e-07	DYASIDAAPEER	2	3.377
S9	YP_281871.1	elongation factor Tu	1e-30	DYASIDAAPEER	2	3.236
S13	YP_281871.1	elongation factor Tu	1.19e-13	DYASIDAAPEER	2	3.3
S14	YP_281871.1	elongation factor Tu	1.33e-14	DYASIDAAPEER	2	3.443
S1	YP_281871.1	elongation factor Tu	9.66e-14	EHILLSR	2	2.138
S1	YP_281871.1	elongation factor Tu	1.42e-13	EHILLSR	2	2.537
S11	YP_281871.1	elongation factor Tu	2.94e-07	EHILLSR	2	2.211
S9	YP_281871.1	elongation factor Tu	1e-30	EHILLSR	2	2.477
S13	YP_281871.1	elongation factor Tu	1.07e-11	EHILLSR	2	3.066
S14	YP_281871.1	elongation factor Tu	1e-30	EHILLSR	2	2.583
S1	YP_281871.1	elongation factor Tu	3.11e-07	LPSSVNQPK	2	2.159
S1	YP_281871.1	elongation factor Tu	1.42e-13	LPSSVNQPK	2	2.515
S11	YP_281871.1	elongation factor Tu	7.16e-11	LPSSVNQPK	2	2.322
S9	YP_281871.1	elongation factor Tu	1.3e-06	LPSSVNQPK	2	2.605
S13	YP_281871.1	elongation factor Tu	4.85e-07	LPSSVNQPK	2	2.685
S14	YP_281871.1	elongation factor Tu	1.33e-14	LPSSVNQPK	2	2.588
S1	YP_281871.1	elongation factor Tu	1.42e-13	QLDEGLAGDNVGILLR	2	4.746
S11	YP_281871.1	elongation factor Tu	8.56e-08	QLDEGLAGDNVGILLR	2	3.47
S9	YP_281871.1	elongation factor Tu	4.54e-12	QLDEGLAGDNVGILLR	2	3.94
S13	YP_281871.1	elongation factor Tu	1.19e-13	QLDEGLAGDNVGILLR	2	4.486
S14	YP_281871.1	elongation factor Tu	1e-30	QLDEGLAGDNVGILLR	2	4.715
S1	YP_281871.1	elongation factor Tu	9.66e-14	RLPSSVNQPK	2	2.841
S1	YP_281871.1	elongation factor Tu	1.42e-13	RLPSSVNQPK	2	3.086
S17	YP_281871.1	elongation factor Tu	3.55e-07	RLPSSVNQPK	2	2.522
S11	YP_281871.1	elongation factor Tu	7.16e-11	RLPSSVNQPK	2	3.097
S9	YP_281871.1	elongation factor Tu	4.54e-12	RLPSSVNQPK	2	3.045
S13	YP_281871.1	elongation factor Tu	1.02e-13	RLPSSVNQPK	2	3.074
S14	YP_281871.1	elongation factor Tu	1e-30	RLPSSVNQPK	2	3.39
S1	YP_281871.1	elongation factor Tu	9.66e-14	TTLTAAITTVLAR	2	3.293
S1	YP_281871.1	elongation factor Tu	1.42e-13	TTLTAAITTVLAR	2	3.981
S17	YP_281871.1	elongation factor Tu	6.8e-12	TTLTAAITTVLAR	2	2.58
S11	YP_281871.1	elongation factor Tu	1.02e-07	TTLTAAITTVLAR	2	3.205
S9	YP_281871.1	elongation factor Tu	2.29e-07	TTLTAAITTVLAR	2	3.159
S13	YP_281871.1	elongation factor Tu	1.19e-13	TTLTAAITTVLAR	2	3.328
S14	YP_281871.1	elongation factor Tu	1e-30	TTLTAAITTVLAR	2	3.531
S1	YP_281871.1	elongation factor Tu	1.42e-07	VNDEIEIVGIK	2	4.153
S1	YP_281871.1	elongation factor Tu	1.42e-13	VNDEIEIVGIK	2	4.649
S17	YP_281871.1	elongation factor Tu	6.8e-12	VNDEIEIVGIK	2	4.397
S11	YP_281871.1	elongation factor Tu	2.94e-07	VNDEIEIVGIK	2	3.924
S9	YP_281871.1	elongation factor Tu	2.29e-07	VNDEIEIVGIK	2	4.033
S13	YP_281871.1	elongation factor Tu	1.19e-13	VNDEIEIVGIK	2	4.22
S14	YP_281871.1	elongation factor Tu	1e-30	VNDEIEIVGIK	2	4.592
S1	YP_281919.1	phosphopyruvate hydratase	4.09e-13	AAADYLEVPLYTYLGGFNTK	3	3.083
S1	YP_281919.1	phosphopyruvate hydratase	6.88e-14	AAADYLEVPLYTYLGGFNTK	2	4.888
S9	YP_281919.1	phosphopyruvate hydratase	6.62e-10	AAADYLEVPLYTYLGGFNTK	2	3.345
S14	YP_281919.1	phosphopyruvate hydratase	8.77e-15	AAADYLEVPLYTYLGGFNTK	2	5.091
S1	YP_281919.1	phosphopyruvate hydratase	9.1e-15	AMIALDGTPNK	2	4.082
S1	YP_281919.1	phosphopyruvate hydratase	6.88e-14	DQQAIDR	2	2.803
S1	YP_281919.1	phosphopyruvate hydratase	1.13e-08	EAGYTAVVSHR	2	2.732
S1	YP_281919.1	phosphopyruvate hydratase	9.1e-15	EAGYTAVVSHR	2	3.054
S13	YP_281919.1	phosphopyruvate hydratase	2.99e-09	EAGYTAVVSHR	2	2.69
S14	YP_281919.1	phosphopyruvate hydratase	7.66e-14	EAGYTAVVSHR	2	3.194
S1	YP_281919.1	phosphopyruvate hydratase	4.09e-13	FEGEGAAVR	2	3.293
S1	YP_281919.1	phosphopyruvate hydratase	6.88e-14	FEGEGAAVR	2	3.173
S17	YP_281919.1	phosphopyruvate hydratase	6.52e-05	FEGEGAAVR	2	3.588
S11	YP_281919.1	phosphopyruvate hydratase	9.13e-06	FEGEGAAVR	2	2.584
S13	YP_281919.1	phosphopyruvate hydratase	2.99e-09	FEGEGAAVR	2	2.383
S14	YP_281919.1	phosphopyruvate hydratase	8.77e-15	FEGEGAAVR	2	3.602
S1	YP_281919.1	phosphopyruvate hydratase	4.09e-13	FEGTEDGVETILK	2	3.5
S1	YP_281919.1	phosphopyruvate hydratase	9.1e-15	FEGTEDGVETILK	2	4.449
S11	YP_281919.1	phosphopyruvate hydratase	2.07e-05	FEGTEDGVETILK	2	2.731
S9	YP_281919.1	phosphopyruvate hydratase	1.5e-05	FEGTEDGVETILK	2	2.771
S13	YP_281919.1	phosphopyruvate hydratase	8.75e-08	FEGTEDGVETILK	2	3.489
S14	YP_281919.1	phosphopyruvate hydratase	6.51e-08	FEGTEDGVETILK	2	4.323
S1	YP_281919.1	phosphopyruvate hydratase	4.09e-13	GLVTAVGDEGGFAPK	2	3.609
S1	YP_281919.1	phosphopyruvate hydratase	9.1e-15	GLVTAVGDEGGFAPK	2	3.885
S17	YP_281919.1	phosphopyruvate hydratase	6.52e-05	GLVTAVGDEGGFAPK	2	3.055
S11	YP_281919.1	phosphopyruvate hydratase	9.13e-06	GLVTAVGDEGGFAPK	2	3.491
S9	YP_281919.1	phosphopyruvate hydratase	1.5e-05	GLVTAVGDEGGFAPK	2	2.184
S13	YP_281919.1	phosphopyruvate hydratase	2.99e-09	GLVTAVGDEGGFAPK	2	3.457
S14	YP_281919.1	phosphopyruvate hydratase	6.27e-07	GLVTAVGDEGGFAPK	2	4.005
S1	YP_281919.1	phosphopyruvate hydratase	1.13e-08	IEDQLGEVAQYK	2	3.951
S1	YP_281919.1	phosphopyruvate hydratase	6.88e-14	IEDQLGEVAQYK	2	4.867
S11	YP_281919.1	phosphopyruvate hydratase	0.000404	IEDQLGEVAQYK	2	3.464
S13	YP_281919.1	phosphopyruvate hydratase	2.99e-09	IEDQLGEVAQYK	2	4.226
S14	YP_281919.1	phosphopyruvate hydratase	8.77e-15	IEDQLGEVAQYK	2	4.727
S1	YP_281919.1	phosphopyruvate hydratase	6.88e-14	KVYDYTK	2	2.208
S14	YP_281919.1	phosphopyruvate hydratase	8.77e-15	KVYDYTK	2	2.249
S1	YP_281919.1	phosphopyruvate hydratase	4.09e-13	SGETEDSTIADIAVATNAGQIK	2	2.935
S1	YP_281919.1	phosphopyruvate hydratase	9.1e-15	SGETEDSTIADIAVATNAGQIK	2	4.459
S14	YP_281919.1	phosphopyruvate hydratase	8.77e-15	SGETEDSTIADIAVATNAGQIK	2	4.464
S13	YP_282336.1	Gls24 family general stress protein	2.03e-05	GQLTYDDK	2	2.459
S13	YP_282336.1	Gls24 family general stress protein	2.03e-05	LVNTESVR	2	2.798
S1	YP_282962.1	phosphoglycerate kinase	3.12e-11	AHASNVGISANVEK	3	4.638
S1	YP_282962.1	phosphoglycerate kinase	7.99e-14	AHASNVGISANVEK	2	5.186
S11	YP_282962.1	phosphoglycerate kinase	9.06e-12	AHASNVGISANVEK	2	4.886
S13	YP_282962.1	phosphoglycerate kinase	5.13e-13	AHASNVGISANVEK	2	4.816
S14	YP_282962.1	phosphoglycerate kinase	5.57e-13	AHASNVGISANVEK	2	5.235
S1	YP_282962.1	phosphoglycerate kinase	3.12e-11	IGVIENLLEK	2	2.311
S1	YP_282962.1	phosphoglycerate kinase	7.99e-14	IGVIENLLEK	2	3.74
S17	YP_282962.1	phosphoglycerate kinase	3.12e-08	IGVIENLLEK	2	3.133
S11	YP_282962.1	phosphoglycerate kinase	9.06e-12	IGVIENLLEK	1	2.69
S9	YP_282962.1	phosphoglycerate kinase	5.78e-08	IGVIENLLEK	2	3.544
S13	YP_282962.1	phosphoglycerate kinase	5.13e-13	IGVIENLLEK	2	3.115
S14	YP_282962.1	phosphoglycerate kinase	5.57e-13	IGVIENLLEK	2	3.888
S1	YP_282962.1	phosphoglycerate kinase	3.12e-11	LGQDVVFPGVTR	2	3.266
S1	YP_282962.1	phosphoglycerate kinase	7.99e-14	LGQDVVFPGVTR	2	3.926
S17	YP_282962.1	phosphoglycerate kinase	3.12e-08	LGQDVVFPGVTR	2	3.765
S11	YP_282962.1	phosphoglycerate kinase	9.06e-12	LGQDVVFPGVTR	2	3.867
S9	YP_282962.1	phosphoglycerate kinase	5.78e-08	LGQDVVFPGVTR	2	3.172
S13	YP_282962.1	phosphoglycerate kinase	5.13e-13	LGQDVVFPGVTR	2	3.692
S14	YP_282962.1	phosphoglycerate kinase	5.57e-13	LGQDVVFPGVTR	2	4.5
S11	YP_282962.1	phosphoglycerate kinase	9.06e-12	SIAEFDQALTGAK	2	4.003
S9	YP_282962.1	phosphoglycerate kinase	5.78e-08	SIAEFDQALTGAK	2	3.093
S13	YP_282962.1	phosphoglycerate kinase	5.13e-13	SIAEFDQALTGAK	2	3.707
S1	YP_282962.1	phosphoglycerate kinase	3.12e-11	SLAPVAADLAAK	2	2.946
S1	YP_282962.1	phosphoglycerate kinase	7.99e-14	SLAPVAADLAAK	2	3.779
S11	YP_282962.1	phosphoglycerate kinase	9.06e-12	SLAPVAADLAAK	2	3.329
S9	YP_282962.1	phosphoglycerate kinase	5.78e-08	SLAPVAADLAAK	2	2.172
S13	YP_282962.1	phosphoglycerate kinase	5.13e-13	SLAPVAADLAAK	2	3.099
S14	YP_282962.1	phosphoglycerate kinase	5.57e-13	SLAPVAADLAAK	2	3.63
S1	YP_282962.1	phosphoglycerate kinase	3.12e-11	VDFNVPLK	2	2.809
S1	YP_282962.1	phosphoglycerate kinase	7.99e-14	VDFNVPLK	2	3.299
S17	YP_282962.1	phosphoglycerate kinase	3.12e-08	VDFNVPLK	2	3.002
S11	YP_282962.1	phosphoglycerate kinase	9.06e-12	VDFNVPLK	2	2.879
S9	YP_282962.1	phosphoglycerate kinase	5.78e-08	VDFNVPLK	2	2.912
S13	YP_282962.1	phosphoglycerate kinase	5.13e-13	VDFNVPLK	2	2.885
S14	YP_282962.1	phosphoglycerate kinase	1.48e-11	VDFNVPLK	2	2.81
S1	YP_282962.1	phosphoglycerate kinase	3.12e-11	YIIEQGGR	2	2.242
S1	YP_282962.1	phosphoglycerate kinase	7.99e-14	YIIEQGGR	2	2.974
S17	YP_282962.1	phosphoglycerate kinase	3.12e-08	YIIEQGGR	2	2.37
S11	YP_282962.1	phosphoglycerate kinase	9.06e-12	YIIEQGGR	2	2.976
S9	YP_282962.1	phosphoglycerate kinase	5.78e-08	YIIEQGGR	2	2.69
S13	YP_282962.1	phosphoglycerate kinase	5.13e-13	YIIEQGGR	2	2.577
S14	YP_282962.1	phosphoglycerate kinase	5.57e-13	YIIEQGGR	1	3.213
S1	YP_282970.1	fructose-bisphosphate aldolase	5.51e-10	AVQGAVEER	2	2.828
S1	YP_282970.1	fructose-bisphosphate aldolase	2.42e-13	AVQGAVEER	2	3.042
S11	YP_282970.1	fructose-bisphosphate aldolase	1.33e-09	AVQGAVEER	2	3.099
S9	YP_282970.1	fructose-bisphosphate aldolase	1.52e-12	AVQGAVEER	2	3.038
S13	YP_282970.1	fructose-bisphosphate aldolase	1.62e-12	AVQGAVEER	2	3.008
S14	YP_282970.1	fructose-bisphosphate aldolase	3.16e-13	AVQGAVEER	2	3.003
S1	YP_282970.1	fructose-bisphosphate aldolase	5.51e-10	GELAPIEDAK	2	2.14
S1	YP_282970.1	fructose-bisphosphate aldolase	2.42e-13	GELAPIEDAK	2	2.817
S11	YP_282970.1	fructose-bisphosphate aldolase	1.33e-09	GELAPIEDAK	2	2.905
S9	YP_282970.1	fructose-bisphosphate aldolase	1.52e-12	GELAPIEDAK	2	2.799
S13	YP_282970.1	fructose-bisphosphate aldolase	1.62e-12	GELAPIEDAK	2	2.904
S14	YP_282970.1	fructose-bisphosphate aldolase	3.16e-13	GELAPIEDAK	2	2.977
S1	YP_282970.1	fructose-bisphosphate aldolase	5.51e-10	IDVFGSANKA	2	3.703
S1	YP_282970.1	fructose-bisphosphate aldolase	2.42e-13	IDVFGSANKA	2	3.539
S11	YP_282970.1	fructose-bisphosphate aldolase	1.33e-09	IDVFGSANKA	2	2.9
S9	YP_282970.1	fructose-bisphosphate aldolase	1.52e-12	IDVFGSANKA	2	3.425
S13	YP_282970.1	fructose-bisphosphate aldolase	1.62e-12	IDVFGSANKA	2	3.494
S14	YP_282970.1	fructose-bisphosphate aldolase	3.16e-13	IDVFGSANKA	2	3.774
S1	YP_282975.1	trigger factor	1.32e-10	DIDEDVDTLEDLK	2	3.876
S17	YP_282975.1	trigger factor	3.06e-10	DIDEDVDTLEDLK	2	3.427
S13	YP_282975.1	trigger factor	6.66e-15	DIDEDVDTLEDLK	2	3.374
S14	YP_282975.1	trigger factor	2.78e-14	DIDEDVDTLEDLK	2	3.606
S1	YP_283073.1	histidine triad protein	3.41e-07	EEVAAVNEAK	2	2.911
S9	YP_283073.1	histidine triad protein	3.37e-06	EEVAAVNEAK	2	2.229
S1	YP_283073.1	histidine triad protein	3.41e-07	YDIVDTGIEPR	2	3.67
S9	YP_283073.1	histidine triad protein	3.37e-06	YDIVDTGIEPR	2	3.014
S13	YP_283081.1	inhibitor of complement protein	2.71e-11	DDWGGPGTVATDPYTPPYGGALGTGYEK	3	4.138
S13	YP_283081.1	inhibitor of complement protein	2.71e-11	NPQESDFDR	2	2.868
S13	YP_283081.1	inhibitor of complement protein	1.03e-13	TRPPYGEALGTGYEK	2	4.856
S1	YP_283098.1	exotoxin B	3.48e-09	DYTYTLSSNNPYFNHPK	3	3.407
S1	YP_283098.1	exotoxin B	1e-30	DYTYTLSSNNPYFNHPK	2	4.676
S11	YP_283098.1	exotoxin B	7.44e-14	DYTYTLSSNNPYFNHPK	2	3.755
S9	YP_283098.1	exotoxin B	7.77e-15	DYTYTLSSNNPYFNHPK	2	2.981
S13	YP_283098.1	exotoxin B	1e-30	DYTYTLSSNNPYFNHPK	2	3.572
S14	YP_283098.1	exotoxin B	7.84e-11	DYTYTLSSNNPYFNHPK	3	3.179
S1	YP_283098.1	exotoxin B	3.33e-15	GIHYNQGNPYNLLTPVIEK	2	4.561
S1	YP_283098.1	exotoxin B	5.66e-10	GIHYNQGNPYNLLTPVIEK	3	5.751
S17	YP_283098.1	exotoxin B	1e-30	GIHYNQGNPYNLLTPVIEK	3	4.776
S11	YP_283098.1	exotoxin B	6.66e-15	GIHYNQGNPYNLLTPVIEK	3	5.27
S9	YP_283098.1	exotoxin B	6.78e-13	GIHYNQGNPYNLLTPVIEK	3	5.539
S13	YP_283098.1	exotoxin B	1e-30	GIHYNQGNPYNLLTPVIEK	3	5.584
S14	YP_283098.1	exotoxin B	5.36e-05	GIHYNQGNPYNLLTPVIEK	3	2.634
S1	YP_283098.1	exotoxin B	3.48e-09	NLFAAISTR	2	3.588
S1	YP_283098.1	exotoxin B	1e-30	NLFAAISTR	2	3.825
S17	YP_283098.1	exotoxin B	1e-30	NLFAAISTR	2	3.486
S11	YP_283098.1	exotoxin B	9.53e-14	NLFAAISTR	2	3.752
S9	YP_283098.1	exotoxin B	1e-30	NLFAAISTR	2	3.584
S13	YP_283098.1	exotoxin B	1e-30	NLFAAISTR	2	3.566
S14	YP_283098.1	exotoxin B	7.84e-11	NLFAAISTR	2	3.536
S1	YP_283124.1	molecular chaperone GroEL	3.38e-10	AIAQPVSGK	2	2.516
S17	YP_283124.1	molecular chaperone GroEL	6.66e-15	AIAQPVSGK	2	2.341
S9	YP_283124.1	molecular chaperone GroEL	1e-30	AIAQPVSGK	2	2.343
S13	YP_283124.1	molecular chaperone GroEL	1.58e-12	AIAQPVSGK	2	2.447
S14	YP_283124.1	molecular chaperone GroEL	2.7e-09	AIAQPVSGK	2	2.604
S1	YP_283124.1	molecular chaperone GroEL	1.82e-09	GTFNVVAVK	2	2.793
S1	YP_283124.1	molecular chaperone GroEL	3.38e-10	GTFNVVAVK	2	3.46
S17	YP_283124.1	molecular chaperone GroEL	6.66e-15	GTFNVVAVK	2	3.375
S9	YP_283124.1	molecular chaperone GroEL	1e-30	GTFNVVAVK	2	3.528
S13	YP_283124.1	molecular chaperone GroEL	1.58e-12	GTFNVVAVK	2	3.423
S14	YP_283124.1	molecular chaperone GroEL	5.44e-15	GTFNVVAVK	2	3.551
S1	YP_283124.1	molecular chaperone GroEL	3.38e-10	MVADLENPFILITDK	2	3.304
S17	YP_283124.1	molecular chaperone GroEL	6.66e-15	MVADLENPFILITDK	2	4.621
S9	YP_283124.1	molecular chaperone GroEL	1e-30	MVADLENPFILITDK	2	4.258
S1	YP_283124.1	molecular chaperone GroEL	1.82e-09	NVTAGANPIGIR	2	3.672
S1	YP_283124.1	molecular chaperone GroEL	3.38e-10	NVTAGANPIGIR	2	4.344
S17	YP_283124.1	molecular chaperone GroEL	6.66e-15	NVTAGANPIGIR	2	4.12
S9	YP_283124.1	molecular chaperone GroEL	1e-30	NVTAGANPIGIR	2	4.223
S13	YP_283124.1	molecular chaperone GroEL	1.58e-12	NVTAGANPIGIR	2	3.985
S14	YP_283124.1	molecular chaperone GroEL	5.44e-15	NVTAGANPIGIR	2	4.28
S1	YP_283124.1	molecular chaperone GroEL	4.69e-08	TNRPLLIIADDVDGEALPTLVLNK	3	6.06
S9	YP_283124.1	molecular chaperone GroEL	1e-30	TNRPLLIIADDVDGEALPTLVLNK	3	4.623
S13	YP_283124.1	molecular chaperone GroEL	1.58e-12	TNRPLLIIADDVDGEALPTLVLNK	3	5.676
S14	YP_283124.1	molecular chaperone GroEL	5.44e-15	TNRPLLIIADDVDGEALPTLVLNK	3	6.672
S1	YP_283124.1	molecular chaperone GroEL	1.82e-09	VAALELEGDDATGR	2	4.12
S1	YP_283124.1	molecular chaperone GroEL	3.38e-10	VAALELEGDDATGR	2	4.559
S17	YP_283124.1	molecular chaperone GroEL	6.66e-15	VAALELEGDDATGR	2	4.615
S9	YP_283124.1	molecular chaperone GroEL	1e-30	VAALELEGDDATGR	2	4.477
S13	YP_283124.1	molecular chaperone GroEL	6.33e-11	VAALELEGDDATGR	2	4.227
S14	YP_283124.1	molecular chaperone GroEL	5.44e-15	VAALELEGDDATGR	2	4.549
S1	YP_283124.1	molecular chaperone GroEL	1.82e-09	VGNDGVITIEESR	2	4.104
S1	YP_283124.1	molecular chaperone GroEL	3.38e-10	VGNDGVITIEESR	2	4.461
S17	YP_283124.1	molecular chaperone GroEL	6.66e-15	VGNDGVITIEESR	2	4.889
S9	YP_283124.1	molecular chaperone GroEL	1e-30	VGNDGVITIEESR	2	4.261
S13	YP_283124.1	molecular chaperone GroEL	1.58e-12	VGNDGVITIEESR	2	4.236
S14	YP_283124.1	molecular chaperone GroEL	5.44e-15	VGNDGVITIEESR	2	4.276
S1	YP_283124.1	molecular chaperone GroEL	3.38e-10	VSNIQDILPLLEEVLK	2	5.493
S17	YP_283124.1	molecular chaperone GroEL	6.66e-15	VSNIQDILPLLEEVLK	2	5.069
S9	YP_283124.1	molecular chaperone GroEL	1.65e-11	VSNIQDILPLLEEVLK	2	4.765
S13	YP_283124.1	molecular chaperone GroEL	6.33e-11	VSNIQDILPLLEEVLK	2	4.96
S14	YP_283124.1	molecular chaperone GroEL	3.61e-08	VSNIQDILPLLEEVLK	2	5.019
S1	YP_283143.1	30S ribosomal protein S2	4.74e-10	LADAIIEGR	2	3.661
S17	YP_283143.1	30S ribosomal protein S2	1.58e-10	LADAIIEGR	2	3.298
S11	YP_283143.1	30S ribosomal protein S2	7.95e-06	LADAIIEGR	2	3.021
S9	YP_283143.1	30S ribosomal protein S2	4.31e-06	LADAIIEGR	2	3.2
S13	YP_283143.1	30S ribosomal protein S2	5.29e-10	LADAIIEGR	2	3.467
S14	YP_283143.1	30S ribosomal protein S2	8.06e-11	LADAIIEGR	2	3.338
S1	YP_283143.1	30S ribosomal protein S2	4.74e-10	NGIHVIDLQQTVK	3	3.394
S1	YP_283143.1	30S ribosomal protein S2	4.74e-10	QAAEAVADEATR	2	3.915
S9	YP_283143.1	30S ribosomal protein S2	2.39e-06	QAAEAVADEATR	2	3.785
S13	YP_283143.1	30S ribosomal protein S2	5.29e-10	QAAEAVADEATR	2	3.601
S14	YP_283143.1	30S ribosomal protein S2	2.03e-10	QAAEAVADEATR	2	3.874
S1	YP_283144.1	elongation factor Ts	1.03e-08	IGVISVVEGGDDALAK	2	4.551
S9	YP_283144.1	elongation factor Ts	5.46e-09	IGVISVVEGGDDALAK	2	3.994
S14	YP_283144.1	elongation factor Ts	8.58e-10	IGVISVVEGGDDALAK	2	4.354
