# Supplementary material for: Proteomic analysis at the sites of clinical infection with invasive Streptococcus pyogenes
Source: Sci Rep. 2018 Apr 13;8:5950. doi: 10.1038/s41598-018-24216-2 (PMC5899161; doi:10.1038/s41598-018-24216-2)
Supplement: Supplementary file 3 — Table S3 [file 41598_2018_24216_MOESM3_ESM.xlsx]

## Sheet: all IDs good for print
Supplementary Table S3. Distribution of human proteins amongst clinical fluid samples. Each coloured cell represents the presence of the protein indicated in clinical fluid samples F1-F17 (ordered so that those fluids with the greatest number of neutrophil proteins are to the left). The nature of the infection is indicated as necrotising fasciitis (NF), septic arthritis (SA), or empyema (E). Prot…
fluid	F13	F5	F11	F8	F14	F9	F1	F17	F16	F4	F12	F10	F2	F3	F7	F15	F6
disease	NF	E	NF	E	SA	SA	NF	NF	NF	SA	NF	SA	NF	SA	E	SA	SA
Neutrophil proteins
lactotransferrin; NP_001308051.1	0	0	0	0	0	-12	0	0	0	0	0	0	0	0	0	0	0
alpha-enolase; NP_001419.1	0	0	0	0	0	-4	0	0	0	-3	0	0	0	0	0	0	0
L-lactate dehydrogenase A chain; NP_001158886.1	0	0	0	0	0	0	0	0	.	0	0	0	0	0	0	0	0
transaldolase; NP_006746.1	0	0	0	1	0	0	1	0	0	0	0	0	0	1	.	0	1
myeloperoxidase; NP_000241.1	0	8	0	0	0	0	0	0	0	0	0	0	0	0	0	0	.
fructose-bisphosphate aldolase A; NP_001230106.1	0	0	0	0	0	-6	0	0	0	0	0	0	-1	0	.	0	0
annexin A1; NP_000691.1	0	3	0	0	0	-3	0	0	0	0	16	12	-1	3	-1	.	.
neutrophil elastase; NP_001963.1	0	0	0	0	-13	-1	-13	0	0	-13	0	-13	-13	0	.	0	.
matrix metalloproteinase-9; NP_004985.2	0	0	0	.	0	0	0	0	0	-1	0	.	0	-1	0	-1	.
annexin A3; NP_005130.1	0	0	0	0	0	0	0	0	0	0	0	.	0	0	0	.	.
neutrophil gelatinase-associated lipocalin; NP_005555.2	0	0	0	0	0	0	.	0	0	0	.	0	0	0	0	0	.
azurocidin; NP_001691.1	0	0	0	-1	0	1	0	0	1	0	.	1	1	0	-1	.	.
catalase; NP_001743.1	0	.	0	0	0	0	0	0	0	0	0	0	0	.	.	.	0
glucose-6-phosphate isomerase; NP_001276718.1	0	-1	0	-1	-1	-12	0	-1	-1	.	0	.	0	0	-1	.	.
myeloblastin; NP_002768.3	0	0	-13	0	-13	-13	0	.	0	0	.	-13	-13	0	.	-13	.
6-phosphogluconate dehydrogenase, decarboxylating; NP_002622.2	0	0	0	0	0	.	0	-1	0	0	.	.	.	0	0	0	.
eosinophil peroxidase; NP_000493.1	.	.	0	0	0	-1	0	0	.	0	0	0	0	0	0	.	.
triosephosphate isomerase; NP_001152759.1	0	0	0	0	0	.	0	0	0	.	0	.	0	.	0	.	0
glutathione S-transferase P; NP_000843.1	0	0	0	0	0	0	.	0	0	0	.	0	.	0	.	0	.
malate dehydrogenase, peroxisomal isoform MDH1x; NP_001303303.1	0	0	0	0	0	0	0	0	.	.	0	0	.	.	0	.	0
phosphoglycerate kinase 1; NP_000282.1	0	0	0	0	0	-7	0	0	0	.	0	.	.	0	0	.	.
plastin-2; NP_002289.2	2	0	2	0	2	-7	.	0	-3	.	0	1	0	.	0	.	.
rho GDP-dissociation inhibitor 2; NP_001308349.1	0	0	0	.	0	0	0	0	.	0	.	0	.	0	.	0	.
coronin-1A; NP_001180262.1	0	-2	0	0	-2	-6	0	.	-2	.	.	0	.	0	.	0	.
protein S100-A9; NP_002956.1	0	0	0	.	0	.	.	.	0	0	0	.	0	0	.	0	.
erythrocyte band 7 integral membrane protein; NP_001257456.1	.	0	.	0	.	0	0	0	.	0	.	0	-1	0	.	.	.
rab GDP dissociation inhibitor beta; NP_001108628.1	0	0	0	0	0	.	0	.	.	.	0	.	0	.	.	.	0
moesin; NP_002435.1	0	0	0	.	0	-8	0	.	0	-5	.	.	.	0	.	.	.
vimentin; NP_003371.2	1	0	0	0	1	-6	0	0	.	-6	.	.	.	.	.	.	.
F-actin-capping protein subunit alpha-1; NP_006126.1	-1	0	-1	0	0	0	0	.	.	0	.	.	.	.	.	.	.
annexin A5; NP_001145.1	.	0	0	0	.	-2	.	0	0	.	0	.	0	.	.	.	.
pyruvate kinase PKM; NP_001303247.1	0	.	0	0	0	-2	0	.	.	.	0	0	.	.	.	.	.
actin-related protein 3; NP_005712.1	0	0	0	0	0	-10	0	.	0	.	.	.	.	.	.	.	.
transketolase; NP_001128527.1	.	.	0	.	0	0	0	0	0	-7	.	0	.	.	.	.	.
integrin alpha-M; NP_001139280.1	.	0	0	0	.	-3	0	0	0	.	.	.	.	0	.	.	.
14-3-3 protein beta/alpha; NP_647539.1	0	0	0	0	0	0	.	.	0	.	.	.	.	.	.	.	.
14-3-3 protein epsilon; NP_006752.1	0	0	0	0	0	.	0	0	.	.	.	.	.	.	.	.	.
alpha-actinin-4; NP_004915.2	0	0	0	0	0	.	0	.	0	.	.	.	.	.	.	.	.
ferritin light chain; NP_000137.2	0	0	0	.	.	0	0	.	.	.	0	.	0	.	.	.	.
fructose-bisphosphate aldolase C; NP_005156.1	0	.	0	.	0	0	0	.	0	.	0	.	.	.	.	.	.
glycogen phosphorylase, liver form; NP_001157412.1	0	0	0	0	0	.	0	.	.	.	.	.	.	.	0	.	.
hexokinase-3; NP_002106.2	0	0	0	0	0	.	0	0	.	.	.	.	.	.	.	.	.
phosphoglycerate kinase 2; NP_620061.2	0	0	0	0	0	.	0	.	0	.	.	.	.	.	.	.	.
adenylyl cyclase-associated protein 1; NP_001099000.1	0	0	1	.	0	-4	1	.	0	.	.	.	.	.	.	.	.
annexin A2; NP_001002858.1	.	0	0	1	.	.	0	-1	.	.	-1	.	-1	.	.	.	.
ras GTPase-activating-like protein IQGAP1; NP_003861.1	0	0	0	.	4	-12	4	.	0	.	.	.	.	.	.	.	.
cathepsin G; NP_001902.1	0	0	.	0	.	-14	.	.	.	-14	.	.	-14	0	.	.	.
protein FAM49B; NP_001243692.1	1	0	0	.	1	.	0	.	0	.	.	.	.	.	.	.	.
glutathione S-transferase omega-1; NP_004823.1	0	.	0	.	0	.	0	0	.	.	.	.	.	.	.	.	0
guanine nucleotide-binding protein G(I)/G(S)/G(T) subunit beta-1; NP_002065.1	0	0	0	0	0	.	0	.	.	.	.	.	.	.	.	.	.
metalloproteinase inhibitor 1; NP_003245.1	0	0	0	0	.	.	0	.	.	.	.	.	.	.	0	.	.
phosphoglycerate mutase 2; NP_000281.2	0	0	0	0	.	.	0	.	0	.	.	.	.	.	.	.	.
protein S100-A8; NP_001306127.1	0	0	0	.	0	0	.	.	.	.	.	.	.	.	.	0	.
vinculin isoform meta-VCL; NP_054706.1	0	0	0	0	-1	.	0	.	.	.	.	.	.	.	.	.	.
peroxiredoxin-6; NP_004896.1	0	.	-1	-1	.	.	0	0	.	.	.	.	.	.	.	.	0
calreticulin; NP_004334.1	.	-1	.	-1	.	0	.	-1	.	0	.	0	.	.	.	.	.
malate dehydrogenase, mitochondrial; NP_005909.2	0	1	0	1	.	.	.	0	.	.	.	.	.	.	.	.	.
actin-related protein 2/3 complex subunit 1B; NP_005711.1	0	0	.	.	0	.	0	.	0	.	.	.	.	.	.	.	.
cell division control protein 42 homolog; NP_001782.1	0	0	.	0	0	0	.	.	.	.	.	.	.	.	.	.	.
elongation factor 2; NP_001952.1	0	0	0	0	.	.	0	.	.	.	.	.	.	.	.	.	.
erythrocyte band 7 integral membrane protein; NP_937837.1	.	0	.	0	.	0	.	0	.	0	.	.	.	.	.	.	.
ezrin; NP_001104547.1	0	0	0	.	0	.	0	.	.	.	.	.	.	.	.	.	.
heat shock 70 kDa protein 6; NP_002146.2	6	.	.	.	0	-6	.	.	.	.	0	.	.	.	.	0	.
monocyte differentiation antigen CD14; NP_001167575.1	0	.	0	.	0	.	0	.	.	.	0	.	.	.	.	.	.
ras-related C3 botulinum toxin substrate 2; NP_002863.1	0	0	.	0	0	.	.	0	.	.	.	.	.	.	.	.	.
ubiquitin-like modifier-activating enzyme 1; NP_003325.2	0	0	-1	0	.	.	0	.	.	.	.	.	.	.	.	.	.
14-3-3 protein sigma; NP_006133.1	-1	-1	0	.	0	.	0	.	.	.	.	.	.	.	.	.	.
annexin A4; NP_001307627.1	.	0	.	0	.	-2	.	0	0	.	.	.	.	.	.	.	.
delta-aminolevulinic acid dehydratase; NP_001304674.1	0	.	.	.	.	.	0	-1	.	.	-1	.	.	.	.	.	0
plastin-1; NP_002661.2	2	.	.	.	.	-7	.	0	-3	.	0	.	.	.	.	.	.
calnexin; NP_001737.1	.	0	.	0	.	-4	.	0	.	-5	.	.	.	.	.	.	.
ferritin heavy chain; NP_002023.2	0	.	0	.	0	21	.	.	.	.	.	.	.	.	.	.	.
cytochrome b-245 heavy chain; NP_000388.2	.	1	.	0	.	1	.	.	.	0	.	.	.	.	.	.	.
clathrin heavy chain 1; NP_001275582.1	0	0	.	.	.	.	0	1	.	.	.	.	.	.	.	.	.
F-actin-capping protein subunit beta; NP_004921.1	1	0	0	.	0	.	.	.	.	.	.	.	.	.	.	.	.
neutrophil collagenase; NP_002415.1	0	.	.	.	.	0	.	.	.	0	.	.	.	.	1	.	.
78 kDa glucose-regulated protein; NP_005338.1	.	0	0	0	.	.	.	0	.	.	.	.	.	.	.	.	.
arginase-1; NP_001231367.1	0	0	.	0	0	.	.	.	.	.	.	.	.	.	.	.	.
bactericidal permeability-increasing protein; NP_001716.2	0	0	.	0	.	.	.	0	.	.	.	.	.	.	.	.	.
carcinoembryonic antigen-related cell adhesion molecule 8; NP_001807.2	.	.	.	0	.	0	.	.	0	0	.	.	.	.	.	.	.
elongation factor 1-alpha 1; NP_001393.1	0	0	.	0	.	.	0	.	.	.	.	.	.	.	.	.	.
endoplasmin; NP_003290.1	.	0	.	0	.	.	0	0	.	.	.	.	.	.	.	.	.
ribonuclease inhibitor; NP_002930.2	0	0	.	0	.	.	0	.	.	.	.	.	.	.	.	.	.
annexin A6; NP_001146.2	.	.	.	1	.	0	.	0	.	-2	.	.	.	.	.	.	.
brain acid soluble protein 1; NP_006308.3	.	.	.	.	-1	0	.	.	.	0	.	0	.	.	.	.	.
macrophage-capping protein; NP_001243069.1	0	.	0	.	0	-3	.	.	.	.	.	.	.	.	.	.	.
major vault protein; NP_059447.2	0	.	.	1	0	.	.	.	.	.	.	.	.	.	.	.	.
adenosylhomocysteinase; NP_000678.1	0	.	0	.	.	.	0	.	.	.	.	.	.	.	.	.	.
cullin-associated NEDD8-dissociated protein 1; NP_060918.2	.	0	.	.	.	.	0	0	.	.	.	.	.	.	.	.	.
erythrocyte band 7 integral membrane protein; NP_004090.4	.	.	.	0	.	0	.	.	.	.	.	0	.	.	.	.	.
histone H4; NP_003539.1	0	.	0	.	0	.	.	.	.	.	.	.	.	.	.	.	.
hornerin; NP_001009931.1	.	0	.	.	.	.	.	.	.	.	.	0	.	.	0	.	.
isocitrate dehydrogenase [NADP] cytoplasmic; NP_005887.2	0	.	0	.	.	.	0	.	.	.	.	.	.	.	.	.	.
phosphoglycerate mutase 1; NP_002620.1	0	.	0	.	.	.	.	.	0	.	.	.	.	.	.	.	.
synaptic vesicle membrane protein VAT-1 homolog; NP_006364.2	0	.	.	0	.	.	0	.	.	.	.	.	.	.	.	.	.
thymidine phosphorylase; NP_001107227.1	0	.	0	0	.	.	.	.	.	.	.	.	.	.	.	.	.
very long-chain specific acyl-CoA dehydrogenase, mitochondrial; NP_001257376.1	.	.	0	.	.	.	.	.	.	.	.	.	.	.	0	0	.
integrin beta-2; NP_000202.3	.	0	.	0	.	.	.	.	-1	.	.	.	.	.	.	.	.
14-3-3 protein gamma; NP_036611.2	.	0	.	.	.	.	0	.	.	.	.	.	.	.	.	.	.
actin-related protein 2/3 complex subunit 2; NP_690601.1	0	0	.	.	.	.	.	.	.	.	.	.	.	.	.	.	.
adipocyte plasma membrane-associated protein; NP_065392.1	.	0	.	0	.	.	.	.	.	.	.	.	.	.	.	.	.
alcohol dehydrogenase 1B; NP_000659.2	0	.	.	.	.	.	0	.	.	.	.	.	.	.	.	.	.
alpha-actinin-1; NP_001093.1	0	.	.	.	0	.	.	.	.	.	.	.	.	.	.	.	.
annexin A11; NP_665875.1	.	0	.	.	.	.	.	0	.	.	.	.	.	.	.	.	.
ATP synthase subunit beta, mitochondrial; NP_001677.2	.	0	.	0	.	.	.	.	.	.	.	.	.	.	.	.	.
ATP-citrate synthase; NP_001290204.1	.	0	.	.	.	.	0	.	.	.	.	.	.	.	.	.	.
carcinoembryonic antigen-related cell adhesion molecule 6; NP_002474.4	.	.	.	.	.	0	.	.	.	0	.	.	.	.	.	.	.
cathepsin B; NP_680090.1	0	.	.	.	0	.	.	.	.	.	.	.	.	.	.	.	.
chitinase-3-like protein 1; NP_001267.2	0	.	.	.	.	.	.	.	0	.	.	.	.	.	.	.	.
galectin-3-binding protein; NP_005558.1	.	0	.	.	0	.	.	.	.	.	.	.	.	.	.	.	.
glucosidase 2 subunit beta; NP_001276032.1	.	.	.	.	.	0	.	0	.	.	.	.	.	.	.	.	.
grancalcin; NP_036330.1	.	.	.	.	.	0	.	0	.	.	.	.	.	.	.	.	.
guanine nucleotide-binding protein G(k) subunit alpha; NP_006487.1	.	0	.	0	.	.	.	.	.	.	.	.	.	.	.	.	.
histone H2A type 2-A; NP_003507.1	0	.	.	.	0	.	.	.	.	.	.	.	.	.	.	.	.
histone H2B type 2-F; NP_001154806.1	0	.	.	.	0	.	.	.	.	.	.	.	.	.	.	.	.
importin subunit beta-1; NP_002256.2	0	.	.	.	.	.	0	.	.	.	.	.	.	.	.	.	.
maltase-glucoamylase, intestinal; NP_004659.2	.	0	.	.	.	0	.	.	.	.	.	.	.	.	.	.	.
nicotinamide phosphoribosyltransferase; NP_005737.1	0	0	.	.	.	.	.	.	.	.	.	.	.	.	.	.	.
olfactomedin-4; NP_006409.3	.	0	.	.	.	.	.	0	.	.	.	.	.	.	.	.	.
proteasome activator complex subunit 1; NP_006254.1	0	.	0	.	.	.	.	.	.	.	.	.	.	.	.	.	.
protein 4.1; NP_001159477.1	.	.	.	.	.	.	.	0	.	.	.	.	.	.	.	.	0
protein disulfide-isomerase A6; NP_001269634.1	.	0	.	0	.	.	.	.	.	.	.	.	.	.	.	.	.
protein disulfide-isomerase; NP_000909.2	0	.	.	0	.	.	.	.	.	.	.	.	.	.	.	.	.
puromycin-sensitive aminopeptidase; NP_006301.3	0	.	.	.	.	.	.	.	.	.	0	.	.	.	.	.	.
pyruvate kinase PKM; NP_001193727.1	0	.	0	.	.	.	.	.	.	.	.	.	.	.	.	.	.
ras-related C3 botulinum toxin substrate 1 isoform Rac1b; NP_061485.1	.	0	.	0	.	.	.	.	.	.	.	.	.	.	.	.	.
serpin B10; NP_005015.1	0	.	0	.	.	.	.	.	.	.	.	.	.	.	.	.	.
superoxide dismutase [Mn], mitochondrial; NP_001309743.1	.	.	0	.	.	0	.	.	.	.	.	.	.	.	.	.	.
actin-related protein 2; NP_001005386.1	0	.	.	.	.	.	.	.	.	.	.	.	.	.	.	.	.
acylamino-acid-releasing enzyme; NP_001631.3	.	.	.	.	.	.	.	0	.	.	.	.	.	.	.	.	.
adenylosuccinate synthetase isozyme 2; NP_001117.2	0	.	.	.	.	.	.	.	.	.	.	.	.	.	.	.	.
beta-glucuronidase; NP_001271219.1	.	.	.	.	.	0	.	.	.	.	.	.	.	.	.	.	.
BTB/POZ domain-containing protein KCTD12; NP_612453.1	.	.	0	.	.	.	.	.	.	.	.	.	.	.	.	.	.
calcium-binding protein 39; NP_001124321.1	0	.	.	.	.	.	.	.	.	.	.	.	.	.	.	.	.
calmodulin-like protein 5; NP_059118.2	.	.	.	.	0	.	.	.	.	.	.	.	.	.	.	.	.
cathelicidin antimicrobial peptide; NP_004336.3	.	.	.	.	.	.	.	.	0	.	.	.	.	.	.	.	.
cathepsin D; NP_001900.1	.	.	.	.	0	.	.	.	.	.	.	.	.	.	.	.	.
CD177 antigen; NP_065139.2	.	.	.	.	.	0	.	.	.	.	.	.	.	.	.	.	.
CD44 antigen; NP_000601.3	.	.	.	.	.	0	.	.	.	.	.	.	.	.	.	.	.
core histone macro-H2A.1; NP_004884.1	.	.	0	.	.	.	.	.	.	.	.	.	.	.	.	.	.
cystatin-A; NP_005204.1	.	.	.	.	0	.	.	.	.	.	.	.	.	.	.	.	.
cystatin-B; NP_000091.1	.	.	.	.	.	.	.	.	.	.	.	0	.	.	.	.	.
delta(3,5)-Delta(2,4)-dienoyl-CoA isomerase, mitochondrial; NP_001389.2	.	.	.	0	.	.	.	.	.	.	.	.	.	.	.	.	.
DNA-(apurinic or apyrimidinic site) lyase; NP_001632.2	.	0	.	.	.	.	.	.	.	.	.	.	.	.	.	.	.
elongation factor 1-gamma; NP_001395.1	0	.	.	.	.	.	.	.	.	.	.	.	.	.	.	.	.
F-actin-capping protein subunit alpha-2; NP_006127.1	0	.	.	.	.	.	.	.	.	.	.	.	.	.	.	.	.
fatty acid-binding protein, epidermal; NP_001435.1	.	.	.	.	.	.	.	.	.	.	.	0	.	.	.	.	.
fermitin family homolog 3 long form; NP_848537.1	0	.	.	.	.	.	.	.	.	.	.	.	.	.	.	.	.
ficolin-1; NP_001994.2	.	.	.	0	.	.	.	.	.	.	.	.	.	.	.	.	.
filaggrin-2; NP_001014364.1	.	.	.	.	0	.	.	.	.	.	.	.	.	.	.	.	.
flotillin-1; NP_001305804.1	.	.	.	0	.	.	.	.	.	.	.	.	.	.	.	.	.
glucose-6-phosphate 1-dehydrogenase; NP_000393.4	0	.	.	.	.	.	.	.	.	.	.	.	.	.	.	.	.
histone H1.1; NP_005316.1	.	.	.	.	.	0	.	.	.	.	.	.	.	.	.	.	.
histone H1.5; NP_005313.1	.	.	.	.	.	0	.	.	.	.	.	.	.	.	.	.	.
intercellular adhesion molecule 3; NP_001307534.1	.	.	.	.	.	0	.	.	.	.	.	.	.	.	.	.	.
myeloid cell nuclear differentiation antigen; NP_002423.1	.	0	.	.	.	.	.	.	.	.	.	.	.	.	.	.	.
N-acetyl-D-glucosamine kinase; NP_060037.3	0	.	.	.	.	.	.	.	.	.	.	.	.	.	.	.	.
neutrophil cytosol factor 4; NP_000622.2	.	.	.	.	.	0	.	.	.	.	.	.	.	.	.	.	.
nicastrin; NP_056146.1	.	.	.	.	.	0	.	.	.	.	.	.	.	.	.	.	.
pantetheinase; NP_004657.2	.	.	.	.	.	0	.	.	.	.	.	.	.	.	.	.	.
peptidyl-prolyl cis-trans isomerase A; NP_066953.1	0	.	.	.	.	.	.	.	.	.	.	.	.	.	.	.	.
phosphatidylethanolamine-binding protein 1; NP_002558.1	.	.	0	.	.	.	.	.	.	.	.	.	.	.	.	.	.
prohibitin-2; NP_001138303.1	.	.	.	0	.	.	.	.	.	.	.	.	.	.	.	.	.
proteasome subunit alpha type-1; NP_683877.1	.	.	0	.	.	.	.	.	.	.	.	.	.	.	.	.	.
proteasome subunit alpha type-6; NP_001269163.1	.	.	0	.	.	.	.	.	.	.	.	.	.	.	.	.	.
proteasome subunit alpha type-7; NP_002783.1	.	.	0	.	.	.	.	.	.	.	.	.	.	.	.	.	.
protein disulfide-isomerase A3; NP_005304.3	.	.	.	0	.	.	.	.	.	.	.	.	.	.	.	.	.
protein S100-A7; NP_002954.2	.	.	.	.	0	.	.	.	.	.	.	.	.	.	.	.	.
rab GDP dissociation inhibitor beta; NP_001485.2	0	.	.	.	.	.	.	.	.	.	.	.	.	.	.	.	.
ras-related protein Rab-10; NP_057215.3	.	0	.	.	.	.	.	.	.	.	.	.	.	.	.	.	.
ras-related protein Rab-1A; NP_004152.1	.	0	.	.	.	.	.	.	.	.	.	.	.	.	.	.	.
ras-related protein Rab-7a; NP_004628.4	.	0	.	.	.	.	.	.	.	.	.	.	.	.	.	.	.
receptor-type tyrosine-protein phosphatase eta; NP_002834.3	.	.	.	.	.	0	.	.	.	.	.	.	.	.	.	.	.
serpin B3; NP_008850.1	.	.	.	.	0	.	.	.	.	.	.	.	.	.	.	.	.
sulfide:quinone oxidoreductase, mitochondrial; NP_067022.1	.	.	.	0	.	.	.	.	.	.	.	.	.	.	.	.	.
UTP--glucose-1-phosphate uridylyltransferase; NP_006750.3	0	.	.	.	.	.	.	.	.	.	.	.	.	.	.	.	.
vacuolar protein sorting-associated protein 35; NP_060676.2	0	.	.	.	.	.	.	.	.	.	.	.	.	.	.	.	.
	.	.	.	.	.	.	.	.	.	.	.	.	.	.	..	.	.
Plasma proteins	.	.	.	.	.	.	..	.	.	.	.	.	.	.	.	.	.
alpha-1-antitrypsin; NP_001121172.1	0	-1	0	0	0	-1	0	-1	-2	-1	-2	-2	-1	0	0	-2	0
immunoglobulin lambda-like polypeptide 5; NP_001171597.1	0	0	-1	-1	-1	-1	0	0	-1	0	0	-1	0	-1	0	-1	0
ceruloplasmin; NP_000087.1	0	0	0	0	0	0	0	0	0	-1	-1	-1	-2	-1	0	-1	0
alpha-1-acid glycoprotein 1; NP_000598.2	-1	0	0	0	0	0	0	-1	-2	0	0	0	0	0	0	-2	0
alpha-1B-glycoprotein; NP_570602.2	0	0	0	0	0	-1	0	0	0	0	0	0	0	0	0	0	0
alpha-1-antichymotrypsin; NP_001076.2	0	0	0	0	0	0	0	0	0	0	0	0	0	1	0	0	0
glyceraldehyde-3-phosphate dehydrogenase; NP_001276674.1	0	1	0	0	0	0	0	0	1	0	0	0	0	0	0	0	0
apolipoprotein D; NP_001638.1	0	1	0	0	0	0	1	0	1	0	0	0	0	0	1	1	1
leukocyte elastase inhibitor; NP_109591.1	0	0	0	0	0	0	0	0	0	0	0	0	0	0	0	0	0
plasma protease C1 inhibitor; NP_000053.2	0	0	-1	-1	0	-16	0	-1	-1	-1	-2	-2	0	-1	0	-1	0
serotransferrin; NP_001054.1	0	0	0	0	0	-13	0	0	0	0	0	0	0	0	0	0	0
serum albumin; NP_000468.1	0	0	0	0	0	-2	0	0	0	-3	0	0	-1	0	0	-1	0
haptoglobin; NP_005134.1	0	0	0	0	0	1	0	1	0	0	-1	1	0	0	-1	-7	0
hemopexin; NP_000604.1	0	0	0	0	-1	-11	-1	0	0	-1	-1	0	-12	-1	0	0	0
fibrinogen gamma chain isoform gamma-A; NP_000500.2	0	1	0	0	1	-1	1	1	0	0	-8	-1	-9	0	1	0	0
complement C4-A; NP_009224.2	2	0	0	0	3	2	0	0	6	0	0	-14	2	0	0	2	-4
actin, cytoplasmic 1; NP_001092.1	0	0	0	13	0	-5	2	0	0	-2	-2	1	-5	1	1	1	0
complement C3; NP_000055.2	0	0	0	0	-4	-11	0	-4	-11	-15	0	-3	-1	0	0	0	0
alpha-2-macroglobulin; NP_000005.2	0	0	0	0	0	-3	0	-4	-3	-4	-4	-3	-3	0	0	-4	0
zinc-alpha-2-glycoprotein; NP_001176.1	0	0	0	-1	0	-2	-1	0	0	-1	0	-1	.	-1	-1	0	-1
vitamin D-binding protein; NP_001191236.1	-1	-1	0	-1	-1	0	0	-1	-1	0	0	0	.	0	-1	0	-1
alpha-1-acid glycoprotein 2; NP_000599.1	0	-1	-1	0	0	0	0	-1	-1	0	-1	-1	.	0	-1	0	0
apolipoprotein A-I; NP_000030.1	0	0	0	0	0	0	1	0	0	0	0	0	.	0	0	0	0
fibrinogen beta chain; NP_005132.2	0	4	0	0	0	0	-1	4	0	0	-1	0	-1	0	4	0	.
C-reactive protein; NP_000558.2	0	-1	0	-1	0	0	0	0	.	-1	-1	0	0	0	0	-1	-1
leucine-rich alpha-2-glycoprotein; NP_443204.1	0	0	0	0	0	-6	0	-1	0	0	0	0	.	0	0	0	0
complement factor H; NP_000177.2	0	0	0	0	0	-13	0	0	0	-1	0	-3	.	-1	0	0	0
actin, alpha skeletal muscle; NP_001091.1	0	0	0	0	0	-5	0	0	0	-6	-5	0	.	-6	0	0	0
complement factor B; NP_001701.2	0	0	-4	-11	0	.	0	-4	-4	0	-4	-13	0	-2	0	0	0
fibronectin; NP_997639.1	0	0	0	0	0	-3	0	-3	-3	-3	-3	-4	.	0	0	-1	0
apolipoprotein B-100; NP_000375.2	-1	0	-1	0	-1	-21	0	-1	-6	-21	-3	.	-5	-3	0	-3	0
antithrombin-III; NP_000479.1	0	.	0	0	0	0	0	0	0	0	0	0	.	0	0	0	0
serum amyloid P-component; NP_001630.1	0	0	0	0	0	0	0	0	0	0	.	0	.	0	0	0	0
histidine-rich glycoprotein; NP_000403.1	7	8	0	7	0	-2	.	1	1	-1	0	-1	.	-1	7	0	8
gelsolin; NP_001121135.2	0	0	0	0	0	-13	0	0	0	-6	-7	.	.	0	0	-6	0
afamin; NP_001124.1	0	0	0	0	0	.	0	0	0	0	0	.	.	0	0	0	0
hemoglobin subunit beta; NP_000509.1	0	0	0	0	0	0	1	2	0	.	0	.	1	.	0	0	1
clusterin; NP_001822.3	0	0	0	1	0	.	0	0	0	0	.	.	.	0	0	1	1
alpha-actinin-1; NP_001123477.1	0	0	0	0	0	-14	0	0	0	-1	.	0	.	.	0	0	.
beta-2-glycoprotein 1; NP_000033.2	0	-1	0	0	0	.	0	-1	-4	.	0	.	.	0	-1	0	0
C4b-binding protein alpha chain; NP_000706.1	0	0	0	0	0	-14	.	0	0	-14	.	.	.	0	0	0	0
inter-alpha-trypsin inhibitor heavy chain H4; NP_001159921.1	0	0	-5	0	0	.	0	-5	.	.	-5	-5	.	0	0	-5	0
fibrinogen alpha chain alpha-E; NP_000499.1	0	0	0	0	0	.	.	9	0	0	.	.	.	0	0	0	0
hemoglobin subunit alpha; NP_000508.1	0	.	0	0	0	.	1	2	0	.	0	.	1	.	0	0	0
L-lactate dehydrogenase B chain isoform LDHBx; NP_001302466.1	0	1	0	1	0	1	1	0	.	.	0	0	.	.	.	0	0
alpha-2-HS-glycoprotein; NP_001613.2	0	0	0	0	0	.	1	.	0	-6	.	.	.	1	0	0	1
kininogen-1; NP_000884.1	1	0	0	0	0	.	0	.	-6	.	-12	.	.	0	0	0	0
plasminogen; NP_000292.1	0	-2	.	-2	0	.	0	0	-10	.	-10	.	.	-2	0	-2	0
14-3-3 protein zeta/delta; NP_001129171.1	0	0	0	0	1	0	0	0	0	0	.	.	.	.	.	0	.
serum paraoxonase/arylesterase 1; NP_000437.3	0	0	0	1	0	.	1	.	-1	.	0	.	.	0	-1	.	1
complement C5; NP_001304092.1	0	0	0	0	0	.	0	0	.	.	0	.	.	.	0	0	0
complement C1q subcomponent subunit C; NP_001107573.1	0	-1	.	-1	0	.	.	0	0	0	.	.	.	0	0	0	0
pigment epithelium-derived factor; NP_002606.3	0	0	0	0	0	.	0	.	.	.	-2	.	.	0	0	-1	0
apolipoprotein E; NP_001289617.1	1	0	0	0	1	.	0	0	.	.	.	.	.	.	0	0	1
haptoglobin-related protein; NP_066275.3	-1	0	.	0	-1	.	0	0	.	.	0	.	.	3	0	.	0
angiotensinogen; NP_000020.1	0	0	0	0	0	.	0	.	.	.	-1	.	.	.	0	0	0
CD5 antigen-like; NP_005885.1	0	0	0	0	0	.	.	.	-1	.	0	.	.	0	0	.	0
carbonic anhydrase 1; NP_001278896.1	0	.	0	0	0	.	0	0	-2	.	0	.	-1	.	.	.	0
immunoglobulin J chain; NP_653247.1	0	-1	0	.	0	-1	.	.	0	-1	.	.	.	.	0	0	0
protein AMBP; NP_001624.1	0	18	13	0	0	.	13	.	.	.	.	.	.	0	0	.	18
alpha-2-antiplasmin; NP_001159393.1	.	0	0	0	.	0	.	0	0	0	0	.	.	.	.	-1	.
carbonic anhydrase 1; NP_001122301.1	0	.	0	0	0	.	0	0	.	.	0	.	-1	.	.	.	0
myosin-9; NP_002464.1	0	0	.	0	.	-4	0	.	-2	-5	-15	.	.	-2	.	.	.
complement component C7; NP_000578.2	0	0	0	0	0	.	0	.	.	.	.	.	.	.	.	0	0
complement factor I; NP_000195.2	.	0	.	0	0	.	0	.	.	.	.	.	.	0	0	0	0
chloride intracellular channel protein 1; NP_001279.2	0	0	0	0	0	-1	0	0	.	.	.	.	.	.	.	.	.
apolipoprotein A-IV; NP_000473.2	0	-1	0	-1	0	.	0	.	.	.	.	.	.	.	0	.	-1
prothrombin; NP_000497.1	0	-6	.	-6	.	.	0	.	.	.	.	-7	.	6	6	.	0
vitronectin; NP_000629.3	.	9	.	6	.	.	.	0	0	.	.	-1	.	.	.	0	9
complement C1q subcomponent subunit B; NP_000482.3	0	.	.	0	0	.	0	.	.	.	.	.	.	0	0	0	.
complement component C6; NP_000056.2	0	0	.	0	.	.	0	.	.	.	.	.	.	0	0	.	0
peroxiredoxin-2; NP_005800.3	0	.	.	0	.	.	0	0	0	.	0	.	.	.	.	.	0
beta-actin-like protein 2; NP_001017992.1	0	-1	.	-1	.	-2	.	0	0	.	.	.	.	.	.	1	.
inter-alpha-trypsin inhibitor heavy chain H2; NP_002207.2	-3	0	.	0	.	.	0	.	.	.	.	.	.	0	0	.	0
complement C1r subcomponent; NP_001724.3	0	0	.	.	.	.	0	.	.	.	-3	.	.	0	-4	.	1
von Willebrand factor; NP_000543.2	0	0	0	0	-2	.	.	.	.	.	-4	.	.	.	0	.	.
neutrophil defensin 1; NP_004075.1	0	.	.	.	0	21	.	0	0	.	0	.	.	.	.	.	.
carboxypeptidase N subunit 2; NP_001073982.3	.	0	0	.	0	.	0	.	.	.	.	.	.	.	0	.	0
retinol-binding protein 4; NP_001310447.1	0	.	.	.	.	0	.	.	0	.	.	.	.	.	0	0	0
talin-1; NP_006280.3	0	0	0	0	0	.	0	.	.	.	.	.	.	.	.	.	.
carboxypeptidase N catalytic chain; NP_001299.1	-1	0	-1	.	-1	.	.	.	.	.	.	.	.	.	0	.	0
inter-alpha-trypsin inhibitor heavy chain H1; NP_002206.2	.	0	.	-4	.	.	0	.	.	.	.	.	.	0	0	.	0
filamin-A; NP_001447.2	0	0	.	.	-2	-20	0	.	-3	.	.	.	.	.	.	.	.
heparin cofactor 2; NP_000176.2	.	4	.	.	.	0	.	.	.	.	0	0	.	.	.	.	4
lysozyme C; NP_000230.1	0	.	0	0	.	.	.	.	.	.	.	0	.	.	.	.	0
ficolin-3; NP_775628.1	0	0	.	.	.	.	-1	.	.	.	.	.	.	.	0	.	0
myosin-10; NP_005955.3	0	0	.	0	.	-4	.	.	.	.	.	.	.	-2	.	.	.
myosin-11 isoform SM1A; NP_002465.1	0	0	.	0	.	-4	.	.	-2	.	.	.	.	.	.	.	.
plasma kallikrein; NP_000883.2	.	.	0	.	.	.	0	.	.	.	-6	.	.	.	0	.	0
remodeling and spacing factor 1; NP_057662.3	.	.	.	.	.	-14	0	.	.	-7	-12	.	.	.	.	.	0
complement component C9; NP_001728.1	.	.	.	.	5	.	.	4	.	0	.	.	.	.	.	0	.
inter-alpha-trypsin inhibitor heavy chain H3; NP_002208.3	0	-1	.	.	.	.	.	.	.	.	.	.	.	.	2	.	0
apolipoprotein L1; NP_663318.1	.	0	.	.	.	.	0	.	.	.	.	.	.	.	0	.	0
attractin; NP_001193976.1	.	.	.	.	.	.	.	.	0	.	0	.	.	.	0	.	0
complement factor H-related protein 1; NP_002104.2	0	.	.	.	.	.	.	.	.	.	0	.	.	.	0	.	0
hemoglobin subunit delta; NP_000510.1	0	.	.	.	.	.	0	0	.	.	0	.	.	.	.	.	.
vitamin K-dependent protein S; NP_000304.2	.	0	.	.	.	.	.	.	.	.	.	.	.	0	0	.	0
complement C4-B; NP_001002029.3	.	3	.	.	.	.	0	.	.	.	.	.	.	0	-5	.	.
lumican; NP_002336.1	0	.	-3	.	.	.	0	.	.	.	.	.	.	.	.	.	0
complement C1s subcomponent; NP_958850.1	0	.	.	.	.	.	.	.	.	.	.	.	.	.	0	.	0
pregnancy zone protein; NP_002855.2	.	.	0	.	.	.	0	.	.	.	.	.	.	.	.	.	0
apolipoprotein(a); NP_005568.2	.	0	.	.	.	.	.	.	.	0	.	.	.	.	.	.	.
cofilin-1; NP_005498.1	0	.	.	.	0	.	.	.	.	.	.	.	.	.	.	.	.
profilin-1; NP_005013.1	0	.	.	.	0	.	.	.	.	.	.	.	.	.	.	.	.
ras-related protein Rap-1A; NP_002875.1	.	0	.	.	.	0	.	.	.	.	.	.	.	.	.	.	.
thrombospondin-1; NP_003237.2	.	.	0	.	.	.	.	.	.	.	.	.	.	.	.	.	0
titin isoform N2-B; NP_003310.4	.	.	.	.	.	.	.	0	.	.	0	.	.	.	.	.	.
transthyretin; NP_000362.1	0	.	.	.	.	.	0	.	.	.	.	.	.	.	.	.	.
apolipoprotein A-II; NP_001634.1	0	.	.	.	.	.	.	.	.	.	.	.	.	.	.	.	.
coagulation factor XII; NP_000496.2	.	.	.	.	.	.	.	.	.	.	.	.	.	.	.	.	0
complement C1q subcomponent subunit A; NP_057075.1	0	.	.	.	.	.	.	.	.	.	.	.	.	.	.	.	.
complement C2; NP_001171534.1	.	.	.	.	.	.	.	.	.	.	.	.	.	.	.	.	0
complement component C8 beta chain; NP_000057.2	.	.	.	.	.	.	.	.	.	.	0	.	.	.	.	.	.
complement component C8 gamma chain; NP_000597.2	.	.	.	.	0	.	.	.	.	.	.	.	.	.	.	.	.
dermcidin; NP_444513.1	.	.	.	0	.	.	.	.	.	.	.	.	.	.	.	.	.
desmoplakin isoform I; NP_004406.2	.	.	.	.	0	.	.	.	.	.	.	.	.	.	.	.	.
galectin-7; NP_002298.1	.	.	.	.	.	.	.	.	.	.	.	.	0	.	.	.	.
gelsolin; NP_000168.1	.	.	.	.	.	.	0	.	.	.	.	.	.	.	.	.	.
hemoglobin subunit gamma-1; NP_000550.2	0	.	.	.	.	.	.	.	.	.	.	.	.	.	.	.	.
N-acetylmuramoyl-L-alanine amidase; NP_443122.3	.	.	.	.	.	.	.	.	.	.	.	.	.	.	0	.	.
phosphatidylinositol-glycan-specific phospholipase D; NP_001494.2	.	.	.	.	.	.	0	.	.	.	.	.	.	.	.	.	.
plasminogen-like protein B; NP_001027564.1	.	.	.	.	.	.	0	.	.	.	.	.	.	.	.	.	.
POTE ankyrin domain family member F; NP_001093241.1	.	0	.	.	.	.	.	.	.	.	.	.	.	.	.	.	.
tetranectin; NP_003269.2	.	.	.	0	.	.	.	.	.	.	.	.	.	.	.	.	.
thyroxine-binding globulin; NP_000345.2	.	.	.	.	.	.	.	.	.	.	.	.	.	.	.	.	0
	.	.	.	.	.	.	.	.	.	.	.	.	.	.	.	..	.
Non-plasma, non-neutrophil proteins	.	.	.	.	.	.	.	.	.	.	.	.	.	.	.	.	.
heat shock protein HSP 90-beta; NP_031381.2	0	0	0	0	0	.	0	0	.	.	-12	0	.	.	0	.	0
alpha-actinin-2; NP_001265272.1	0	0	0	0	0	.	0	0	0	.	0	.	.	.	0	.	.
carbonic anhydrase 2; NP_000058.1	0	.	.	0	.	.	0	0	0	.	0	.	0	.	.	.	0
purine nucleoside phosphorylase; NP_000261.2	0	0	0	0	0	.	0	0	.	.	.	.	.	.	.	.	.
peroxiredoxin-1; NP_001189360.1	0	.	0	.	.	.	0	0	.	.	0	.	.	.	.	.	0
tropomyosin alpha-3 chain isoform Tpm3.2cy; NP_001036816.1	0	.	0	.	0	0	0	0	.	.	.	.	.	.	.	.	.
transitional endoplasmic reticulum ATPase; NP_009057.1	0	0	.	.	0	-10	0	.	.	.	.	.	.	.	.	.	0
lipopolysaccharide-binding protein; NP_004130.2	.	.	0	1	0	.	.	0	.	.	.	.	.	.	1	.	.
glycogen phosphorylase, muscle form; NP_001158188.1	0	0	0	.	0	.	0	.	.	.	.	.	.	.	.	.	.
scavenger receptor cysteine-rich type 1 protein M130; NP_004235.4	0	.	0	.	.	.	0	.	.	.	0	.	.	.	.	0	.
selenium-binding protein 1; NP_003935.2	0	.	.	0	.	.	0	0	.	.	0	.	.	.	.	.	.
spectrin beta chain, erythrocytic; NP_001020029.1	0	.	.	.	.	.	0	0	0	.	.	.	.	.	.	.	0
heat shock protein HSP 90-alpha; NP_001017963.2	0	0	-12	.	.	.	0	.	.	.	-12	.	.	.	.	.	.
uncharacterized protein C9orf84; NP_775792.4	-13	-11	.	.	.	.	.	0	.	.	.	.	.	-5	.	0	.
band 3 anion transport protein; NP_000333.1	0	.	.	.	.	.	1	0	.	.	.	.	.	.	.	.	0
cartilage oligomeric matrix protein; NP_000086.2	.	.	.	.	.	.	.	.	.	0	.	0	.	0	.	0	.
flavin reductase (NADPH); NP_000704.1	0	.	.	.	.	.	.	0	0	.	.	.	.	.	.	.	0
phospholipid transfer protein; NP_001229849.1	0	.	0	.	0	.	.	.	.	.	.	.	.	.	.	0	.
S-formylglutathione hydrolase; NP_001975.1	0	.	.	.	0	0	0	.	.	.	.	.	.	.	.	.	.
spectrin alpha chain, erythrocytic 1; NP_003117.2	0	.	.	.	.	.	0	0	.	.	.	.	.	.	.	.	0
14-3-3 protein theta; NP_006817.1	0	.	1	.	.	.	0	.	.	.	.	.	.	.	.	.	.
beta-enolase; NP_001967.3	0	0	.	.	.	.	.	.	.	.	0	.	.	.	.	.	.
biliverdin reductase A; NP_000703.2	0	.	.	0	.	.	0	.	.	.	.	.	.	.	.	.	.
carboxypeptidase D; NP_001295.2	.	.	0	.	.	.	.	.	.	0	0	.	.	.	.	.	.
collagen alpha-1(I) chain; NP_000079.2	.	.	0	.	.	.	.	.	.	.	.	.	0	0	.	.	.
corticosteroid-binding globulin; NP_001747.2	.	.	0	.	.	.	0	.	.	.	.	.	.	.	.	.	0
cystatin-S; NP_001890.1	.	.	.	.	.	0	.	.	.	.	.	0	.	.	.	.	0
guanine nucleotide-binding protein G(i) subunit alpha-2; NP_001269549.1	.	0	.	.	.	0	.	.	0	.	.	.	.	.	.	.	.
histone-lysine N-methyltransferase ASH1L; NP_060959.2	.	.	.	.	.	.	.	.	0	0	.	0	.	.	.	.	.
lysosome-associated membrane glycoprotein 2; NP_001116078.1	.	.	.	.	.	0	.	.	0	0	.	.	.	.	.	.	.
selenium-binding protein 1; NP_001245217.1	.	.	.	.	.	.	0	0	.	.	0	.	.	.	.	.	.
serine/threonine-protein phosphatase CPPED1; NP_001092925.1	0	0	0	.	.	.	.	.	.	.	.	.	.	.	.	.	.
serpin B4; NP_778206.1	.	.	0	.	0	.	.	.	.	.	.	.	0	.	.	.	.
tubulin beta-2A chain; NP_001060.1	0	0	.	0	.	.	.	.	.	.	.	.	.	.	.	.	.
ubiquitin-40S ribosomal protein S27a; NP_001129064.1	0	.	.	.	0	0	.	.	.	.	.	.	.	.	.	.	.
zymogen granule protein 16 homolog B; NP_660295.2	.	.	.	.	.	.	.	.	.	.	.	0	.	0	.	.	0
alcohol dehydrogenase 1A; NP_000658.1	0	.	.	0	.	.	-1	.	.	.	.	.	.	.	.	.	.
receptor-type tyrosine-protein phosphatase C; NP_002829.3	.	0	.	0	.	-2	.	.	.	.	.	.	.	.	.	.	.
aggrecan core protein; NP_037359.3	.	.	.	.	.	.	.	.	.	.	.	-4	.	0	.	0	.
ankyrin-1; NP_001135918.1	.	.	.	.	.	.	0	-5	.	.	.	.	.	.	.	.	0
adenylate kinase isoenzyme 1; NP_000467.1	.	.	.	.	.	.	0	0	.	.	.	.	.	.	.	.	.
alpha-amylase 2B; NP_066188.1	.	.	.	.	.	0	.	.	.	.	.	.	.	.	.	.	0
collagen alpha-2(I) chain; NP_000080.2	.	.	0	.	.	.	.	.	.	.	.	.	0	.	.	.	.
collagen alpha-3(VI) chain; NP_476507.3	.	.	.	.	.	.	.	.	.	.	0	.	0	.	.	.	.
fibulin-1; NP_006477.2	0	.	0	.	.	.	.	.	.	.	.	.	.	.	.	.	.
filamin-B; NP_001157789.1	.	.	.	.	.	.	0	.	0	.	.	.	.	.	.	.	.
glycophorin-A; NP_001295119.1	.	.	.	.	.	.	0	.	.	.	.	.	.	.	.	.	0
GTP-binding nuclear protein Ran; NP_006316.1	.	.	.	.	.	.	0	0	.	.	.	.	.	.	.	.	.
heat shock 70 kDa protein 1-like; NP_005518.3	.	.	.	.	0	0	.	.	.	.	.	.	.	.	.	.	.
leukotriene A-4 hydrolase; NP_001243572.1	0	.	.	.	.	0	.	.	.	.	.	.	.	.	.	.	.
neutral alpha-glucosidase AB; NP_001265122.1	.	.	.	0	.	.	.	0	.	.	.	.	.	.	.	.	.
proteasome activator complex subunit 2; NP_002809.2	0	.	0	.	.	.	.	.	.	.	.	.	.	.	.	.	.
protein deglycase DJ-1; NP_001116849.1	.	.	0	.	.	.	.	0	.	.	.	.	.	.	.	.	.
tubulin alpha-3E chain; NP_997195.1	0	.	.	0	.	.	.	.	.	.	.	.	.	.	.	.	.
40S ribosomal protein S4, Y; NP_000999.1	.	.	.	.	.	.	.	.	0	.	.	.	.	.	.	.	.
60 kDa heat shock protein, mitochondrial; NP_002147.2	.	.	.	0	.	.	.	.	.	.	.	.	.	.	.	.	.
6-phosphofructo-2-kinase/fructose-2,6-bisphosphatase 2; NP_001018063.1	.	0	.	.	.	.	.	.	.	.	.	.	.	.	.	.	.
ADP-sugar pyrophosphatase; NP_001308576.1	0	.	.	.	.	.	.	.	.	.	.	.	.	.	.	.	.
alcohol dehydrogenase [NADP(+)]; NP_697021.1	0	.	.	.	.	.	.	.	.	.	.	.	.	.	.	.	.
aldo-keto reductase family 1 member C1; NP_001344.2	.	.	.	.	.	.	0	.	.	.	.	.	.	.	.	.	.
alkaline phosphatase, tissue-nonspecific isozyme; NP_000469.3	.	.	.	.	.	0	.	.	.	.	.	.	.	.	.	.	.
alpha-actinin-3; NP_001245300.2	.	.	.	.	.	.	.	.	.	.	0	.	.	.	.	.	.
alpha-amylase 1; NP_004029.2	.	.	.	.	.	.	.	.	.	.	.	.	.	.	.	.	0
alpha-protein kinase 2; NP_443179.3	0	.	.	.	.	.	.	.	.	.	.	.	.	.	.	.	.
ARPC4-TTLL3 fusion protein; NP_001185722.1	0	.	.	.	.	.	.	.	.	.	.	.	.	.	.	.	.
aspartate aminotransferase, cytoplasmic; NP_002070.1	.	.	.	.	.	.	.	.	.	.	0	.	.	.	.	.	.
ATPase family AAA domain-containing protein 5; NP_079133.3	.	0	.	.	.	.	.	.	.	.	.	.	.	.	.	.	.
ATP-binding cassette sub-family D member 2; NP_005155.1	.	.	.	.	.	.	.	.	.	.	0	.	.	.	.	.	.
ATP-binding cassette sub-family F member 1; NP_001020262.1	0	.	.	.	.	.	.	.	.	.	.	.	.	.	.	.	.
ATP-dependent RNA helicase A; NP_001348.2	.	0	.	.	.	.	.	.	.	.	.	.	.	.	.	.	.
C4b-binding protein beta chain; NP_000707.1	.	.	.	.	.	.	.	.	.	.	.	.	.	.	.	.	0
calcium-binding protein 39-like; NP_001073138.1	0	.	.	.	.	.	.	.	.	.	.	.	.	.	.	.	.
calpain-1 catalytic subunit; NP_005177.2	.	.	.	.	.	.	.	0	.	.	.	.	.	.	.	.	.
carbonic anhydrase 3; NP_005172.1	.	.	.	.	.	.	.	.	.	.	0	.	.	.	.	.	.
carbonyl reductase [NADPH] 1; NP_001748.1	0	.	.	.	.	.	.	.	.	.	.	.	.	.	.	.	.
carcinoembryonic antigen-related cell adhesion molecule 1; NP_001703.2	.	.	.	.	.	0	.	.	.	.	.	.	.	.	.	.	.
caspase-14; NP_036246.1	.	.	.	.	0	.	.	.	.	.	.	.	.	.	.	.	.
CDK5 and ABL1 enzyme substrate 1; NP_001094089.1	.	.	.	0	.	.	.	.	.	.	.	.	.	.	.	.	.
cell cycle checkpoint protein RAD17; NP_579917.1	0	.	.	.	.	.	.	.	.	.	.	.	.	.	.	.	.
cell surface glycoprotein MUC18; NP_006491.2	.	.	.	.	.	.	0	.	.	.	.	.	.	.	.	.	.
centromere protein U; NP_078905.2	.	.	.	.	.	.	.	0	.	.	.	.	.	.	.	.	.
centromere-associated protein E; NP_001273663.1	.	.	.	0	.	.	.	.	.	.	.	.	.	.	.	.	.
chitotriosidase-1; NP_001243054.2	.	.	.	.	.	.	.	.	.	0	.	.	.	.	.	.	.
coatomer subunit alpha; NP_004362.2	0	.	.	.	.	.	.	.	.	.	.	.	.	.	.	.	.
collagen alpha-1(III) chain; NP_000081.1	.	.	.	.	.	.	.	.	.	.	.	.	.	0	.	.	.
collagen alpha-1(VI) chain; NP_001839.2	.	.	.	.	.	.	.	.	.	.	0	.	.	.	.	.	.
collagen alpha-1(XIV) chain; NP_066933.1	.	.	0	.	.	.	.	.	.	.	.	.	.	.	.	.	.
collagen alpha-2(VI) chain C2; NP_001840.3	.	.	.	.	.	.	.	.	.	.	0	.	.	.	.	.	.
copine-3; NP_003900.1	.	.	.	0	.	.	.	.	.	.	.	.	.	.	.	.	.
cornulin; NP_057274.1	.	.	.	.	.	.	.	.	.	.	.	0	.	.	.	.	.
creatine kinase M-type; NP_001815.2	.	.	.	.	.	.	.	.	.	.	0	.	.	.	.	.	.
cytochrome b-245 light chain; NP_000092.2	.	.	.	.	.	0	.	.	.	.	.	.	.	.	.	.	.
cytoplasmic aconitate hydratase; NP_001265281.1	.	.	.	.	.	.	0	.	.	.	.	.	.	.	.	.	.
cytoplasmic dynein 2 heavy chain 1; NP_001073932.1	0	.	.	.	.	.	.	.	.	.	.	.	.	.	.	.	.
cytosol aminopeptidase; NP_056991.2	0	.	.	.	.	.	.	.	.	.	.	.	.	.	.	.	.
dedicator of cytokinesis protein 7; NP_001258930.1	.	.	.	.	.	.	.	.	.	0	.	.	.	.	.	.	.
desmin; NP_001918.3	.	.	0	.	.	.	.	.	.	.	.	.	.	.	.	.	.
DNA polymerase zeta catalytic subunit; NP_002903.3	.	0	.	.	.	.	.	.	.	.	.	.	.	.	.	.	.
dynactin subunit 1; NP_001128512.1	0	.	.	.	.	.	.	.	.	.	.	.	.	.	.	.	.
dynein heavy chain domain-containing protein 1; NP_653267.2	.	.	0	.	.	.	.	.	.	.	.	.	.	.	.	.	.
erythrocyte membrane protein band 4.2; NP_001107606.1	.	.	.	.	.	.	.	0	.	.	.	.	.	.	.	.	.
exportin-2; NP_001307.2	0	.	.	.	.	.	.	.	.	.	.	.	.	.	.	.	.
extracellular glycoprotein lacritin; NP_150593.1	.	.	0	.	.	.	.	.	.	.	.	.	.	.	.	.	.
farnesyl pyrophosphate synthase; NP_001129293.1	0	.	.	.	.	.	.	.	.	.	.	.	.	.	.	.	.
fatty acid synthase; NP_004095.4	.	.	.	.	.	.	0	.	.	.	.	.	.	.	.	.	.
fibrillin-1; NP_000129.3	.	.	.	.	.	.	.	.	.	.	0	.	.	.	.	.	.
filamin-C; NP_001449.3	.	.	.	.	.	.	.	.	.	.	0	.	.	.	.	.	.
formin-1; NP_001264242.1	.	.	.	.	.	.	.	.	.	.	.	0	.	.	.	.	.
fumarylacetoacetase; NP_000128.1	.	.	.	.	.	.	0	.	.	.	.	.	.	.	.	.	.
gamma-enolase; NP_001966.1	.	.	.	.	.	.	.	.	.	.	0	.	.	.	.	.	.
glycerol-3-phosphate dehydrogenase [NAD(+)], cytoplasmic; NP_005267.2	.	.	.	.	.	.	0	.	.	.	.	.	.	.	.	.	.
glyoxalase domain-containing protein 4; NP_057164.3	.	.	.	.	.	.	.	.	.	.	.	.	.	.	.	.	0
GMP reductase 1; NP_006868.3	.	.	.	.	.	.	.	0	.	.	.	.	.	.	.	.	.
heat shock 70 kDa protein 1A; NP_005336.3	.	.	.	.	.	0	.	.	.	.	.	.	.	.	.	.	.
heat shock 70 kDa protein 4; NP_002145.3	.	.	.	.	.	.	0	.	.	.	.	.	.	.	.	.	.
heat shock protein beta-1; NP_001531.1	.	.	.	.	0	.	.	.	.	.	.	.	.	.	.	.	.
hydrocephalus-inducing protein homolog; NP_001257903.1	.	.	.	.	.	.	.	.	.	.	.	.	.	.	.	0	.
inorganic pyrophosphatase; NP_066952.1	0	.	.	.	.	.	.	.	.	.	.	.	.	.	.	.	.
integrin beta-5; NP_002204.2	.	0	.	.	.	.	.	.	.	.	.	.	.	.	.	.	.
interferon-induced GTP-binding protein Mx1; NP_001269849.1	0	.	.	.	.	.	.	.	.	.	.	.	.	.	.	.	.
junction plakoglobin; NP_068831.1	.	.	.	.	0	.	.	.	.	.	.	.	.	.	.	.	.
killer cell lectin-like receptor subfamily B member 1; NP_002249.1	.	.	.	.	.	.	.	.	.	.	0	.	.	.	.	.	.
kinesin-like protein KIF20B; NP_001271188.1	.	.	.	.	0	.	.	.	.	.	.	.	.	.	.	.	.
leukosialin; NP_003114.1	.	.	.	.	.	0	.	.	.	.	.	.	.	.	.	.	.
mammaglobin-B; NP_002398.1	.	.	0	.	.	.	.	.	.	.	.	.	.	.	.	.	.
microtubule-associated protein 4; NP_001127836.1	.	.	.	.	0	.	.	.	.	.	.	.	.	.	.	.	.
myb-related protein A; NP_001281211.1	.	0	.	.	.	.	.	.	.	.	.	.	.	.	.	.	.
myoglobin; NP_976311.1	.	.	.	.	.	.	.	.	.	.	0	.	.	.	.	.	.
myosin-6; NP_002462.2	.	.	.	.	.	.	.	.	.	.	0	.	.	.	.	.	.
myosin-binding protein C, fast-type; NP_004524.3	.	.	.	.	.	.	.	.	.	.	0	.	.	.	.	.	.
myristoylated alanine-rich C-kinase substrate; NP_002347.5	.	.	.	.	.	0	.	.	.	.	.	.	.	.	.	.	.
neuron navigator 3; NP_001019554.1	0	.	.	.	.	.	.	.	.	.	.	.	.	.	.	.	.
OTU domain-containing protein 7A; NP_570971.1	.	.	0	.	.	.	.	.	.	.	.	.	.	.	.	.	.
pentraxin-related protein PTX3; NP_002843.2	0	.	.	.	.	.	.	.	.	.	.	.	.	.	.	.	.
perilipin-4; NP_001073869.1	.	.	.	.	.	.	0	.	.	.	.	.	.	.	.	.	.
phospholipid phosphatase-related protein type 4; NP_055654.2	.	.	.	.	.	0	.	.	.	.	.	.	.	.	.	.	.
phosphoribosylformylglycinamidine synthase; NP_036525.1	0	.	.	.	.	.	.	.	.	.	.	.	.	.	.	.	.
plasminogen activator inhibitor 1; NP_000593.1	.	0	.	.	.	.	.	.	.	.	.	.	.	.	.	.	.
plexin-D1; NP_055918.2	.	.	.	.	.	.	.	.	.	.	.	.	0	.	.	.	.
polymerase I and transcript release factor; NP_036364.2	.	.	.	.	.	.	0	.	.	.	.	.	.	.	.	.	.
prolactin-inducible protein; NP_002643.1	.	.	.	.	.	.	.	.	.	.	.	0	.	.	.	.	.
prolyl endopeptidase; NP_002717.3	0	.	.	.	.	.	.	.	.	.	.	.	.	.	.	.	.
proteasome subunit alpha type-7-like; NP_653263.2	.	.	0	.	.	.	.	.	.	.	.	.	.	.	.	.	.
protein disulfide-isomerase A4; NP_004902.1	.	0	.	.	.	.	.	.	.	.	.	.	.	.	.	.	.
protein PTHB1; NP_940820.1	.	.	.	.	.	0	.	.	.	.	.	.	.	.	.	.	.
protein-glutamine gamma-glutamyltransferase 2; NP_001310247.1	.	.	.	.	.	.	.	0	.	.	.	.	.	.	.	.	.
ral GTPase-activating protein subunit alpha-1; NP_919277.2	.	.	.	.	.	.	.	0	.	.	.	.	.	.	.	.	.
ral GTPase-activating protein subunit alpha-2; NP_065076.2	.	.	.	.	.	0	.	.	.	.	.	.	.	.	.	.	.
ras-related protein Rab-11A; NP_004654.1	.	0	.	.	.	.	.	.	.	.	.	.	.	.	.	.	.
retinal dehydrogenase 1; NP_000680.2	.	.	.	.	.	.	.	0	.	.	.	.	.	.	.	.	.
rho GTPase-activating protein SYDE2; NP_115560.1	.	.	.	.	.	.	.	0	.	.	.	.	.	.	.	.	.
salivary acidic proline-rich phosphoprotein 1/2; NP_001278244.1	.	.	.	.	.	.	.	.	.	.	.	0	.	.	.	.	.
serpin B6; NP_001258751.1	.	.	.	.	.	0	.	.	.	.	.	.	.	.	.	.	.
serum amyloid A-1 protein; NP_001171477.1	0	.	.	.	.	.	.	.	.	.	.	.	.	.	.	.	.
serum paraoxonase/lactonase 3; NP_000931.1	.	.	.	.	.	.	.	.	.	.	.	.	.	.	.	.	0
signal transducer and activator of transcription 1-alpha/beta; NP_009330.1	0	.	.	.	.	.	.	.	.	.	.	.	.	.	.	.	.
spectrin alpha chain, non-erythrocytic 1; NP_001123910.1	.	.	.	0	.	.	.	.	.	.	.	.	.	.	.	.	.
stromelysin-1; NP_002413.1	.	.	.	.	.	.	.	.	.	.	.	.	.	.	.	0	.
tenascin; NP_002151.2	.	.	0	.	.	.	.	.	.	.	.	.	.	.	.	.	.
teneurin-3; NP_001073946.1	.	.	.	.	0	.	.	.	.	.	.	.	.	.	.	.	.
thrombospondin-4; NP_003239.2	.	.	.	.	.	.	.	.	.	.	.	.	.	0	.	.	.
thyroid receptor-interacting protein 11; NP_001308780.1	.	.	0	.	.	.	.	.	.	.	.	.	.	.	.	.	.
trinucleotide repeat-containing gene 6A protein; NP_055309.2	.	.	.	.	.	.	.	.	.	0	.	.	.	.	.	.	.
TRIO and F-actin-binding protein; NP_001034230.1	0	.	.	.	.	.	.	.	.	.	.	.	.	.	.	.	.
trypsin-3; NP_031369.2	.	.	.	.	.	.	.	.	.	.	.	.	.	.	.	0	.
U2 small nuclear ribonucleoprotein auxiliary factor protein 2; NP_005080.1	.	.	.	.	.	.	.	.	.	.	.	.	.	.	.	0	.
uveal autoantigen with coiled-coil domains and ankyrin repeats; NP_060473.2	0	.	.	.	.	.	.	.	.	.	.	.	.	.	.	.	.
