# Supplementary material for: Proteomic analysis at the sites of clinical infection with invasive Streptococcus pyogenes
Source: Sci Rep. 2018 Apr 13;8:5950. doi: 10.1038/s41598-018-24216-2 (PMC5899161; doi:10.1038/s41598-018-24216-2)
Supplement: Supplementary file 4 — Table S4 [file 41598_2018_24216_MOESM4_ESM.xlsx]

## Sheet: Fluids_prob_output1
Supplementary Table S4. Human proteins identified in clinical fluid samples. The identification of each protein in fluid samples F1-F17 was determined by proteomics using the SEQUEST algorithm. Where successfully identified the the probablity value for every protein in each corresponding fluid sample is indicated.
refseq code	protein name	F1	F2	F3	F4	F5	F6	F7	F8	F9	F10	F11	F12	F13	F14	F15	F16	F17
NP_000005.2	alpha-2-macroglobulin precursor	1.11e-16	2.25e-13	3.32e-14	3.44e-15	1e-30	1.05e-14	1e-30	1e-30	1e-30	1.53e-14	4.44e-15	2.22e-15	1e-30	1.11e-16	2.22e-16	2.33e-15	8.88e-15
NP_000020.1	angiotensinogen preproprotein	2.11e-09	-	-	-	8.06e-11	8.21e-08	1.28e-09	8.42e-10	-	-	3.15e-10	9.37e-12	2.05e-07	1.76e-09	9.7e-10	-	-
NP_000030.1	apolipoprotein A-I isoform 1 preproprotein	3.93e-11	-	4.47e-11	7.14e-13	1.49e-11	1.41e-12	3.01e-13	8.88e-14	7.46e-11	1.33e-09	8.49e-12	1.91e-12	7.02e-12	4.01e-11	7.61e-12	1.38e-10	1.49e-11
NP_000033.2	beta-2-glycoprotein 1 precursor	3.39e-07	-	2.43e-07	-	0.000144	1.95e-08	2.85e-12	0.000114	-	-	3.48e-10	1.43e-08	9.11e-09	2.11e-11	1.45e-08	8.73e-08	2.12e-05
NP_000053.2	plasma protease C1 inhibitor precursor	1.33e-07	6.93e-11	1.46e-07	1.47e-07	4.23e-10	5.73e-09	3.99e-12	9.97e-10	1.33e-05	6.19e-10	1.03e-09	3.65e-10	2.34e-10	1.14e-10	4.74e-10	1.49e-09	6.57e-10
NP_000055.2	complement C3 preproprotein	1e-30	7.66e-13	1.33e-15	1.55e-14	1e-30	7.77e-15	4.44e-16	1.55e-14	9.1e-15	2.04e-14	9.1e-15	1.67e-14	5.66e-15	5.55e-15	1.22e-14	1.11e-15	8.88e-15
NP_000056.2	complement component C6 precursor	3.47e-12	-	2.22e-15	-	1.19e-12	3.89e-14	2.7e-10	3.1e-09	-	-	-	-	1e-30	-	-	-	-
NP_000057.2	complement component C8 beta chain isoform 1 preproprotein	-	-	-	-	-	-	-	-	-	-	-	1.28e-11	-	-	-	-	-
NP_000058.1	carbonic anhydrase 2 isoform 1	4.15e-13	1.81e-08	-	-	-	3.3e-07	-	2.43e-09	-	-	-	4.31e-05	3.77e-12	-	-	1.83e-10	1.82e-12
NP_000079.2	collagen alpha-1(I) chain preproprotein	-	2.55e-10	3.22e-13	-	-	-	-	-	-	-	1.58e-12	-	-	-	-	-	-
NP_000080.2	collagen alpha-2(I) chain precursor	-	1.16e-07	-	-	-	-	-	-	-	-	5.39e-07	-	-	-	-	-	-
NP_000081.1	collagen alpha-1(III) chain preproprotein	-	-	1.6e-11	-	-	-	-	-	-	-	-	-	-	-	-	-	-
NP_000086.2	cartilage oligomeric matrix protein precursor	-	-	2.66e-14	6.05e-11	-	-	-	-	-	1.7e-06	-	-	-	-	1.04e-09	-	-
NP_000087.1	ceruloplasmin precursor	2.11e-14	4.07e-09	2.48e-13	3.33e-15	4.44e-15	3.33e-15	5.55e-15	7.77e-15	3.33e-15	1e-30	6.66e-15	1e-30	5.55e-14	1.67e-14	3.33e-15	2.11e-14	4.52e-13
NP_000091.1	cystatin-B	-	-	-	-	-	-	-	-	-	7.68e-09	-	-	-	-	-	-	-
NP_000092.2	cytochrome b-245 light chain	-	-	-	-	-	-	-	-	0.000134	-	-	-	-	-	-	-	-
NP_000128.1	fumarylacetoacetase	1.27e-07	-	-	-	-	-	-	-	-	-	-	-	-	-	-	-	-
NP_000129.3	fibrillin-1 preproprotein	-	-	-	-	-	-	-	-	-	-	-	2.77e-07	-	-	-	-	-
NP_000137.2	ferritin light chain	1.57e-10	6.6e-11	-	-	3.38e-10	-	-	-	9.54e-10	-	3.8e-07	2.29e-11	1.54e-11	-	-	-	-
NP_000168.1	gelsolin isoform a precursor	0.000984	-	-	-	-	-	-	-	-	-	-	-	-	-	-	-	-
NP_000176.2	heparin cofactor 2 precursor	-	-	-	-	2.25e-10	3.8e-09	-	-	0.000212	0.000266	-	0.000146	-	-	-	-	-
NP_000177.2	complement factor H isoform a precursor	1.28e-12	-	1.76e-12	5.19e-09	1.78e-14	5.46e-12	2.22e-16	6.66e-15	0.000122	1.56e-07	1.55e-14	1.67e-14	4.72e-14	4.44e-15	2e-14	4.33e-14	4.88e-12
NP_000195.2	complement factor I isoform 2 preproprotein	6.58e-08	-	1.57e-08	-	2.03e-05	4.28e-10	3.45e-08	1.9e-06	-	-	-	-	-	2.02e-06	1.59e-08	-	-
NP_000202.3	integrin beta-2 isoform 1 precursor	-	-	-	-	1.65e-05	-	-	3.79e-06	-	-	-	-	-	-	-	1.37e-07	-
NP_000230.1	lysozyme C precursor	-	-	-	-	-	5.62e-07	-	6.53e-06	-	5.29e-07	1.65e-06	-	1.44e-09	-	-	-	-
NP_000241.1	myeloperoxidase precursor	3.77e-14	2.44e-14	3.44e-14	5.55e-15	1.11e-15	-	2.01e-12	2.08e-12	1.11e-15	6.33e-14	2.83e-13	5.93e-09	2.89e-14	9.52e-12	1.78e-08	1.59e-12	2.96e-13
NP_000261.2	purine nucleoside phosphorylase	1.56e-05	-	-	-	7.38e-11	-	-	1.12e-08	-	-	5.55e-11	-	2.7e-12	3.59e-07	-	-	2.87e-12
NP_000281.2	phosphoglycerate mutase 2	2.05e-08	-	-	-	1.3e-07	-	-	9.93e-07	1.86e-06	-	9.36e-10	-	3.82e-08	-	-	3.42e-06	-
NP_000282.1	phosphoglycerate kinase 1	2.48e-07	-	7.5e-07	-	2.43e-11	-	1.06e-11	6.51e-08	0.000957	-	1.89e-11	1.72e-11	4.71e-12	2.41e-12	-	1.31e-11	5.24e-13
NP_000292.1	plasminogen isoform 1 precursor	1e-30	-	5.71e-08	-	1.36e-10	4.81e-13	1.16e-13	5.81e-13	-	-	-	2.3e-11	1.4e-07	1.22e-07	3.3e-07	1.52e-07	8.62e-05
NP_000304.2	vitamin K-dependent protein S isoform 2 preproprotein	-	-	0.000205	-	2.07e-05	4.16e-06	2.83e-12	-	-	-	-	-	-	-	-	-	-
NP_000333.1	band 3 anion transport protein	1.01e-13	-	-	-	-	6.66e-15	-	-	-	-	-	-	2.51e-06	-	-	-	5.55e-15
NP_000345.2	thyroxine-binding globulin precursor	-	-	-	-	-	1.55e-11	-	-	-	-	-	-	-	-	-	-	-
NP_000362.1	transthyretin precursor	2.08e-10	-	-	-	-	-	-	-	-	-	-	-	3.19e-11	-	-	-	-
NP_000375.2	apolipoprotein B-100 precursor	1.96e-13	3.32e-08	8.42e-13	3.86e-12	3.37e-12	8.55e-15	1e-30	3.48e-12	0.000591	-	1.41e-11	2.61e-12	3.78e-11	1.71e-11	1.89e-14	1.37e-08	2.37e-10
NP_000388.2	cytochrome b-245 heavy chain	-	-	-	5.74e-11	7.88e-13	-	-	2.12e-11	9.86e-13	-	-	-	-	-	-	-	-
NP_000393.4	glucose-6-phosphate 1-dehydrogenase isoform a	-	-	-	-	-	-	-	-	-	-	-	-	0.000385	-	-	-	-
NP_000403.1	histidine-rich glycoprotein precursor	-	-	1.01e-08	5.12e-10	1.18e-11	2.54e-10	3.25e-09	4.22e-10	7.5e-10	1.76e-10	3.01e-10	9.62e-11	1.84e-10	1.4e-10	1.14e-07	6.89e-11	3.08e-10
NP_000437.3	serum paraoxonase/arylesterase 1 precursor	7.77e-12	-	3.41e-07	-	1.21e-11	9.12e-12	8.15e-13	1.71e-11	-	-	8.72e-08	8.78e-11	2.96e-11	2.13e-10	-	3.13e-10	-
NP_000467.1	adenylate kinase isoenzyme 1 isoform 1	9.75e-05	-	-	-	-	-	-	-	-	-	-	-	-	-	-	-	0.000843
NP_000468.1	serum albumin preproprotein	1e-30	1e-30	1e-30	1e-30	1e-30	1e-30	1e-30	1e-30	1e-30	1e-30	1e-30	1e-30	1e-30	1e-30	1e-30	1e-30	1e-30
NP_000469.3	alkaline phosphatase, tissue-nonspecific isozyme isoform 1 preproprotein	-	-	-	-	-	-	-	-	1.43e-07	-	-	-	-	-	-	-	-
NP_000473.2	apolipoprotein A-IV precursor	5.8e-07	-	-	-	1.17e-07	8.02e-12	7.16e-11	2.8e-10	-	-	4.82e-06	-	1.32e-07	4.83e-07	-	-	-
NP_000479.1	antithrombin-III precursor	1.83e-08	-	3.08e-08	3.57e-09	-	1.06e-08	3.56e-12	2.47e-09	3.47e-08	2.29e-09	1.6e-08	4.28e-12	5.84e-09	4.9e-09	1.51e-09	3.49e-09	6.46e-09
NP_000482.3	complement C1q subcomponent subunit B precursor	7e-09	-	5.61e-09	-	-	-	9.6e-10	4.3e-08	-	-	-	-	4.52e-08	1.08e-08	3.94e-09	-	-
NP_000493.1	eosinophil peroxidase preproprotein	7.59e-07	8.07e-07	1.67e-06	4.94e-06	-	-	5.71e-05	3.94e-05	3.63e-07	0.000864	6.73e-06	0.00097	-	4.26e-06	-	-	1.49e-06
NP_000496.2	coagulation factor XII preproprotein	-	-	-	-	-	4.37e-06	-	-	-	-	-	-	-	-	-	-	-
NP_000497.1	prothrombin isoform 1 preproprotein	5.91e-06	-	7.68e-07	-	1.08e-10	6.97e-11	4.86e-12	1.8e-07	-	0.000586	-	-	2e-05	-	-	-	-
NP_000499.1	fibrinogen alpha chain isoform alpha-E preproprotein	-	-	5.01e-10	1.42e-08	7.24e-10	6.37e-10	2.98e-10	7.88e-12	-	-	5.15e-12	-	6.02e-11	9.52e-11	5.63e-12	1.07e-09	8.77e-14
NP_000500.2	fibrinogen gamma chain isoform gamma-A precursor	4.6e-12	2.31e-10	1.33e-14	5.55e-15	1e-30	9.67e-11	2.4e-13	1e-30	1.77e-08	1.15e-09	7.77e-15	1e-30	2.22e-15	6.88e-14	1e-30	2.22e-15	1e-30
NP_000508.1	hemoglobin subunit alpha	1.68e-11	2.14e-12	-	-	-	5.77e-12	1.12e-10	1.49e-13	-	-	1.66e-12	1.13e-12	7.17e-13	1.77e-13	3.83e-05	6.22e-12	1.18e-12
NP_000509.1	hemoglobin subunit beta	4.97e-13	8.15e-09	-	-	3.85e-07	3.3e-12	3.9e-12	2.38e-11	1.75e-07	-	1.85e-12	5.86e-12	1.67e-14	3.45e-12	6.87e-06	7.82e-12	2.41e-12
NP_000510.1	hemoglobin subunit delta	7.48e-08	-	-	-	-	-	-	-	-	-	-	4.78e-11	1.91e-11	-	-	-	8.4e-08
NP_000543.2	von Willebrand factor preproprotein	-	-	-	-	1.83e-09	-	2.7e-13	1.13e-07	-	-	1.53e-07	7.3e-10	1.46e-05	0.000687	-	-	-
NP_000550.2	hemoglobin subunit gamma-1	-	-	-	-	-	-	-	-	-	-	-	-	3.11e-11	-	-	-	-
NP_000558.2	C-reactive protein precursor	7.29e-08	3.82e-06	0.000347	2.59e-08	3e-08	4.12e-07	1.08e-07	5.85e-08	0.0001	3.43e-07	2.5e-09	0.000103	6.31e-09	8.15e-08	1.07e-08	-	2.2e-08
NP_000578.2	complement component C7 precursor	1.89e-09	-	-	-	7.06e-09	2.78e-09	-	2.76e-09	-	-	1.09e-11	-	2.29e-12	5.13e-05	1.09e-09	-	-
NP_000593.1	plasminogen activator inhibitor 1 precursor	-	-	-	-	2.68e-05	-	-	-	-	-	-	-	-	-	-	-	-
NP_000597.2	complement component C8 gamma chain precursor	-	-	-	-	-	-	-	-	-	-	-	-	-	7.78e-10	-	-	-
NP_000598.2	alpha-1-acid glycoprotein 1 precursor	2.18e-12	6.39e-11	3.48e-10	3.01e-11	6.77e-14	1.22e-11	3.61e-12	1.61e-11	3.37e-10	9.66e-13	3.07e-12	1.25e-12	8.75e-13	4.66e-12	7.52e-12	2.06e-12	4.52e-12
NP_000599.1	alpha-1-acid glycoprotein 2 precursor	1.01e-11	-	6.09e-12	9.4e-12	2.22e-15	4.33e-12	2.12e-11	1.11e-11	5.5e-11	6.96e-13	4.86e-12	2.22e-15	2.23e-11	2.11e-12	1.78e-07	2.63e-11	2.95e-12
NP_000601.3	CD44 antigen isoform 1 precursor	-	-	-	-	-	-	-	-	5.89e-06	-	-	-	-	-	-	-	-
NP_000604.1	hemopexin precursor	7.06e-11	0.000481	1.78e-14	6.66e-12	2.55e-14	4.22e-14	3.2e-10	3.12e-09	9.34e-08	3.61e-11	9.47e-13	6e-14	1.74e-13	9.98e-13	1.5e-12	1.2e-11	3.55e-12
NP_000622.2	neutrophil cytosol factor 4 isoform 1	-	-	-	-	-	-	-	-	2.92e-09	-	-	-	-	-	-	-	-
NP_000629.3	vitronectin precursor	-	-	-	-	6.01e-10	1.26e-09	-	3.02e-10	-	2.59e-08	-	-	-	-	5.96e-10	9.58e-10	7.26e-09
NP_000658.1	alcohol dehydrogenase 1A	1.11e-13	-	-	-	-	-	-	6.4e-07	-	-	-	-	1.94e-07	-	-	-	-
NP_000659.2	alcohol dehydrogenase 1B isoform 1	8.19e-05	-	-	-	-	-	-	-	-	-	-	-	6.92e-09	-	-	-	-
NP_000678.1	adenosylhomocysteinase isoform 1	8.62e-09	-	-	-	-	-	-	-	-	-	9.36e-09	-	5.12e-09	-	-	-	-
NP_000680.2	retinal dehydrogenase 1	-	-	-	-	-	-	-	-	-	-	-	-	-	-	-	-	2.36e-08
NP_000691.1	annexin A1	1.67e-07	6.52e-11	1.99e-10	1.05e-07	2.39e-12	-	7.53e-12	1.52e-11	6.93e-11	1.65e-10	3.92e-11	1.36e-11	1.07e-12	2.1e-08	-	2.06e-10	2.65e-11
NP_000703.2	biliverdin reductase A precursor	5.4e-07	-	-	-	-	-	-	1.43e-05	-	-	-	-	1.28e-08	-	-	-	-
NP_000704.1	flavin reductase (NADPH)	-	-	-	-	-	3.53e-12	-	-	-	-	-	-	2.34e-10	-	-	9.54e-07	1.05e-12
NP_000706.1	C4b-binding protein alpha chain precursor	-	-	3.87e-11	1.9e-06	1.53e-12	1.28e-12	4.63e-12	2.93e-08	3.77e-07	-	5.2e-07	-	1.11e-15	4.63e-07	1.53e-09	1.21e-06	3.42e-09
NP_000707.1	C4b-binding protein beta chain isoform 1 precursor	-	-	-	-	-	0.000964	-	-	-	-	-	-	-	-	-	-	-
NP_000843.1	glutathione S-transferase P	-	-	7.2e-09	1.22e-09	1.05e-11	-	-	6.82e-09	8.04e-13	5.78e-11	1.57e-11	-	1.42e-12	1.41e-11	1.38e-07	3.22e-09	1.56e-11
NP_000883.2	plasma kallikrein isoform 1 preproprotein	8.95e-09	-	-	-	-	7.93e-10	2.89e-06	-	-	-	2.98e-06	2.94e-07	-	-	-	-	-
NP_000884.1	kininogen-1 isoform 2 precursor	2.08e-09	-	1.92e-05	-	5.63e-06	7.93e-07	7.22e-14	2.85e-05	-	-	2.58e-13	5.7e-05	1.92e-05	5.57e-09	1.64e-09	5.3e-08	-
NP_000909.2	protein disulfide-isomerase precursor	-	-	-	-	-	-	-	4.22e-14	-	-	-	-	4.54e-09	-	-	-	-
NP_000931.1	serum paraoxonase/lactonase 3	-	-	-	-	-	0.000196	-	-	-	-	-	-	-	-	-	-	-
NP_000999.1	40S ribosomal protein S4, Y isoform 1	-	-	-	-	-	-	-	-	-	-	-	-	-	-	-	0.000959	-
NP_001002029.3	complement C4-B preproprotein	2.22e-15	-	1e-30	-	1e-30	-	1e-30	-	-	-	-	-	-	-	-	-	-
NP_001002858.1	annexin A2 isoform 1	9.4e-08	5.96e-08	-	-	1.66e-07	-	-	9.39e-08	-	-	7.08e-10	8.63e-11	-	-	-	-	1e-07
NP_001005386.1	actin-related protein 2 isoform a	-	-	-	-	-	-	-	-	-	-	-	-	1.66e-06	-	-	-	-
NP_001009931.1	hornerin	-	-	-	-	2.19e-11	-	8.15e-07	-	-	8.91e-06	-	-	-	-	-	-	-
NP_001014364.1	filaggrin-2	-	-	-	-	-	-	-	-	-	-	-	-	-	1.92e-13	-	-	-
NP_001017963.2	heat shock protein HSP 90-alpha isoform 1	3.52e-11	-	-	-	9.65e-11	-	-	-	-	-	5.3e-05	7.91e-11	1.16e-10	-	-	-	-
NP_001017992.1	beta-actin-like protein 2	-	-	-	-	5.79e-05	-	-	7.06e-07	4.58e-06	-	-	-	9.7e-06	-	7.46e-06	1e-05	1.38e-05
NP_001018063.1	6-phosphofructo-2-kinase/fructose-2,6-bisphosphatase 2 isoform b	-	-	-	-	0.00052	-	-	-	-	-	-	-	-	-	-	-	-
NP_001019554.1	neuron navigator 3 isoform 1	-	-	-	-	-	-	-	-	-	-	-	-	0.000289	-	-	-	-
NP_001020029.1	spectrin beta chain, erythrocytic isoform a	1.89e-10	-	-	-	-	9.6e-12	-	-	-	-	-	-	3.21e-09	-	-	1.17e-10	1e-30
NP_001020262.1	ATP-binding cassette sub-family F member 1 isoform a	-	-	-	-	-	-	-	-	-	-	-	-	0.000955	-	-	-	-
NP_001027564.1	plasminogen-like protein B precursor	0.000312	-	-	-	-	-	-	-	-	-	-	-	-	-	-	-	-
NP_001034230.1	TRIO and F-actin-binding protein isoform 6	-	-	-	-	-	-	-	-	-	-	-	-	0.000522	-	-	-	-
NP_001036816.1	tropomyosin alpha-3 chain isoform Tpm3.2cy	3.22e-09	-	-	-	-	-	-	-	3.07e-05	-	1.11e-09	-	1.66e-09	1.48e-05	-	-	3.33e-06
NP_001054.1	serotransferrin precursor	4.07e-13	2.22e-13	1.11e-15	2.78e-14	1.28e-13	5.55e-15	2.22e-15	7.66e-14	1.6e-11	7.19e-13	1.67e-14	4.44e-15	2.13e-13	1e-30	1.05e-12	3.66e-14	1.22e-14
NP_001060.1	tubulin beta-2A chain isoform 1	-	-	-	-	5.12e-09	-	-	6.13e-11	-	-	-	-	4.36e-12	-	-	-	-
NP_001073138.1	calcium-binding protein 39-like	-	-	-	-	-	-	-	-	-	-	-	-	0.000857	-	-	-	-
NP_001073869.1	perilipin-4	4.5e-09	-	-	-	-	-	-	-	-	-	-	-	-	-	-	-	-
NP_001073932.1	cytoplasmic dynein 2 heavy chain 1 isoform 2	-	-	-	-	-	-	-	-	-	-	-	-	0.000686	-	-	-	-
NP_001073946.1	teneurin-3	-	-	-	-	-	-	-	-	-	-	-	-	-	0.000105	-	-	-
NP_001073982.3	carboxypeptidase N subunit 2 precursor	0.000119	-	-	-	9.45e-09	2.33e-08	1.01e-13	-	-	-	0.000102	-	-	9.14e-06	-	-	-
NP_001076.2	alpha-1-antichymotrypsin precursor	3.44e-14	2e-12	3.69e-12	4.22e-12	3.66e-14	4.88e-14	3.44e-14	3.56e-13	1.55e-12	9.11e-14	4.44e-15	2.22e-16	2.11e-14	1.52e-13	5.36e-13	3.11e-12	1.47e-13
NP_001091.1	actin, alpha skeletal muscle	4.66e-11	-	2.12e-11	1.46e-11	5.92e-11	2.57e-10	1.25e-09	4.28e-11	7.02e-11	2.64e-11	6.7e-12	1.06e-10	8e-12	6.05e-11	3.69e-12	8.72e-11	7.14e-12
NP_001092.1	actin, cytoplasmic 1	1.29e-12	6.31e-06	3.73e-10	5.22e-12	4.11e-14	5.84e-10	1.24e-11	1.48e-10	1e-30	5.27e-09	2.16e-12	5.41e-06	2.53e-12	1.06e-11	1.08e-09	8.24e-11	5.55e-16
NP_001092925.1	serine/threonine-protein phosphatase CPPED1 isoform b	-	-	-	-	2.07e-05	-	-	-	-	-	2.33e-06	-	5.53e-06	-	-	-	-
NP_001093.1	alpha-actinin-1 isoform b	-	-	-	-	-	-	-	-	-	-	-	-	1.4e-12	1.33e-14	-	-	-
NP_001093241.1	POTE ankyrin domain family member F	-	-	-	-	0.00027	-	-	-	-	-	-	-	-	-	-	-	-
NP_001094089.1	CDK5 and ABL1 enzyme substrate 1 isoform 2	-	-	-	-	-	-	-	0.000277	-	-	-	-	-	-	-	-	-
NP_001099000.1	adenylyl cyclase-associated protein 1	2.52e-11	-	-	-	4.89e-11	-	-	-	1.19e-09	-	5.91e-10	-	7.77e-14	2.19e-11	-	1.87e-09	-
NP_001104547.1	ezrin	9.69e-07	-	-	-	4.22e-07	-	-	-	-	-	3.1e-07	-	6.71e-07	1.21e-08	-	-	-
NP_001107227.1	thymidine phosphorylase isoform 1 precursor	-	-	-	-	-	-	-	3.71e-07	-	-	1.49e-11	-	1.7e-11	-	-	-	-
NP_001107573.1	complement C1q subcomponent subunit C precursor	-	-	1.55e-14	1.46e-08	1.26e-05	7.95e-13	6.66e-15	2e-14	-	-	-	-	4.44e-15	2.9e-11	3.79e-10	1.04e-13	1.46e-13
NP_001107606.1	erythrocyte membrane protein band 4.2 isoform 2	-	-	-	-	-	-	-	-	-	-	-	-	-	-	-	-	4.5e-14
NP_001108628.1	rab GDP dissociation inhibitor beta isoform 2	3.69e-09	4.88e-07	-	-	1.11e-15	4.04e-12	-	1.35e-10	-	-	6.64e-12	1.97e-10	1.55e-14	1.91e-12	-	-	-
NP_001116078.1	lysosome-associated membrane glycoprotein 2 isoform C precursor	-	-	-	2.05e-07	-	-	-	-	5.36e-07	-	-	-	-	-	-	2.77e-06	-
NP_001116849.1	protein deglycase DJ-1	-	-	-	-	-	-	-	-	-	-	3.97e-05	-	-	-	-	-	2.08e-09
NP_001117.2	adenylosuccinate synthetase isozyme 2	-	-	-	-	-	-	-	-	-	-	-	-	6.07e-12	-	-	-	-
NP_001121135.2	gelsolin isoform f	1.47e-12	-	1.08e-08	2.43e-11	6.23e-13	3.14e-12	1.29e-09	1.26e-11	4.6e-08	-	1.18e-11	7.35e-06	2.89e-15	2.86e-12	7.15e-08	5.52e-12	3.38e-08
NP_001121172.1	alpha-1-antitrypsin precursor	7.77e-15	7.77e-15	5.22e-14	1e-30	6.02e-14	1.95e-13	3.33e-15	2.22e-15	4.44e-15	1.11e-15	2.26e-14	1.37e-14	2.11e-15	5.55e-15	3.33e-15	2.55e-15	1.11e-15
NP_001122301.1	carbonic anhydrase 1 isoform a	8.42e-12	1.83e-07	-	-	-	1.52e-12	-	0.000494	-	-	1.54e-11	4.21e-13	1.02e-12	2.78e-11	-	-	1e-30
NP_001123477.1	alpha-actinin-1 isoform c	1.57e-10	-	-	6.46e-07	2.03e-12	-	6.4e-09	3.02e-08	1.69e-08	2.51e-08	7.77e-15	-	1.63e-10	1.48e-11	2.17e-09	3.36e-10	4.98e-09
NP_001123910.1	spectrin alpha chain, non-erythrocytic 1 isoform 1	-	-	-	-	-	-	-	1.06e-06	-	-	-	-	-	-	-	-	-
NP_001124.1	afamin precursor	1.68e-10	-	2.68e-12	9.31e-09	1.5e-11	2.54e-13	9.31e-10	3.81e-08	-	-	1.21e-12	1.07e-09	3.11e-09	1.16e-11	1.35e-13	1.09e-13	5.71e-09
NP_001124321.1	calcium-binding protein 39	-	-	-	-	-	-	-	-	-	-	-	-	4.8e-05	-	-	-	-
NP_001127836.1	microtubule-associated protein 4 isoform 4	-	-	-	-	-	-	-	-	-	-	-	-	-	0.00088	-	-	-
NP_001128512.1	dynactin subunit 1 isoform 3	-	-	-	-	-	-	-	-	-	-	-	-	0.000926	-	-	-	-
NP_001128527.1	transketolase isoform 1	1.64e-07	-	-	2.74e-08	-	-	-	-	1.55e-14	6.28e-13	1.55e-07	-	-	2.26e-07	-	2.93e-11	2.35e-12
NP_001129064.1	ubiquitin-40S ribosomal protein S27a precursor	-	-	-	-	-	-	-	-	8.96e-06	-	-	-	8.21e-09	5.35e-09	-	-	-
NP_001129171.1	14-3-3 protein zeta/delta	3.2e-10	-	-	5.57e-08	6.72e-11	-	-	8.25e-09	9.28e-11	-	5.7e-10	-	6.87e-11	1.56e-09	2.95e-08	6.42e-12	2.34e-07
NP_001129293.1	farnesyl pyrophosphate synthase isoform a	-	-	-	-	-	-	-	-	-	-	-	-	0.000431	-	-	-	-
NP_001135918.1	ankyrin-1 isoform 9	1.41e-08	-	-	-	-	2e-09	-	-	-	-	-	-	-	-	-	-	1.93e-11
NP_001138303.1	prohibitin-2 isoform 1	-	-	-	-	-	-	-	2.54e-08	-	-	-	-	-	-	-	-	-
NP_001139280.1	integrin alpha-M isoform 1 precursor	0.000506	-	1.47e-05	-	7.28e-12	-	-	4.67e-12	3.99e-07	-	3.48e-08	-	-	-	-	4.44e-16	5e-14
NP_001145.1	annexin A5	-	4.43e-06	-	-	7.46e-07	-	-	1.11e-15	7.56e-06	-	1.47e-07	3.18e-07	-	-	-	6.47e-07	9.91e-11
NP_001146.2	annexin A6 isoform 1	-	-	-	7.43e-13	-	-	-	3.56e-05	6.43e-11	-	-	-	-	-	-	-	2.46e-07
NP_001152759.1	triosephosphate isomerase isoform 2	4.09e-11	1.81e-09	-	-	6.83e-09	1.37e-09	3.57e-09	1.81e-10	-	-	7.99e-12	1.78e-10	2.21e-10	6.32e-13	-	2.97e-10	2.13e-12
NP_001154806.1	histone H2B type 2-F isoform b	-	-	-	-	-	-	-	-	-	-	-	-	6.02e-11	2.91e-08	-	-	-
NP_001157412.1	glycogen phosphorylase, liver form isoform 2	2.52e-09	-	-	-	1.24e-08	-	0.000175	2.48e-08	-	-	4.63e-09	-	2.84e-10	2.07e-08	-	-	-
NP_001157789.1	filamin-B isoform 1	1.38e-05	-	-	-	-	-	-	-	-	-	-	-	-	-	-	3.04e-05	-
NP_001158188.1	glycogen phosphorylase, muscle form isoform 2	5.37e-10	-	-	-	4.24e-05	-	-	-	-	-	3.43e-09	-	4.75e-08	6.03e-07	-	-	-
NP_001158886.1	L-lactate dehydrogenase A chain isoform 3	2.66e-09	1.55e-10	8.92e-10	1.18e-05	9.93e-12	1.06e-09	4.71e-10	4e-10	1.24e-09	8.6e-10	1.97e-11	8.52e-10	3.95e-11	1.09e-09	2.91e-09	-	3.18e-10
NP_001159393.1	alpha-2-antiplasmin isoform b precursor	-	-	-	4.76e-10	2.37e-08	-	-	1.02e-07	5.46e-08	-	1.13e-11	7.06e-13	-	-	3.82e-08	1.13e-07	0.000234
NP_001159477.1	protein 4.1 isoform 1	-	-	-	-	-	3.75e-07	-	-	-	-	-	-	-	-	-	-	1.27e-09
NP_001159921.1	inter-alpha-trypsin inhibitor heavy chain H4 isoform 2 precursor	7.55e-14	-	3.27e-09	-	1.22e-14	9.99e-15	2.11e-14	6e-12	-	4.67e-06	4.33e-14	1.11e-15	2.22e-16	2.15e-10	4.45e-13	-	7.76e-09
NP_001167575.1	monocyte differentiation antigen CD14 precursor	1.9e-06	-	-	-	-	-	-	-	-	-	5.66e-07	4.03e-07	2.66e-06	1.44e-05	-	-	-
NP_001171477.1	serum amyloid A-1 protein preproprotein	-	-	-	-	-	-	-	-	-	-	-	-	7.53e-09	-	-	-	-
NP_001171534.1	complement C2 isoform 3	-	-	-	-	-	1.12e-07	-	-	-	-	-	-	-	-	-	-	-
NP_001171597.1	immunoglobulin lambda-like polypeptide 5 isoform 1	2.42e-12	2.96e-12	1.21e-12	4.74e-12	4.55e-14	8.44e-14	6.33e-13	4.65e-13	1.53e-12	2.39e-12	3.76e-13	1.71e-12	3.42e-12	1.8e-12	1.03e-12	1.08e-12	1.2e-12
NP_001176.1	zinc-alpha-2-glycoprotein precursor	6.94e-09	-	1.6e-11	2.08e-09	1.1e-11	2.05e-13	1.66e-09	5.42e-09	7.87e-07	5.31e-12	6.87e-09	4.76e-09	2.5e-09	3.38e-09	1.11e-09	6.97e-11	1.18e-11
NP_001180262.1	coronin-1A	1.49e-08	-	2.61e-07	-	2.96e-08	-	-	0.000201	1.01e-09	0.000351	1.01e-06	-	1.22e-14	1.44e-14	3.08e-05	4.04e-10	-
NP_001185722.1	ARPC4-TTLL3 fusion protein	-	-	-	-	-	-	-	-	-	-	-	-	0.000805	-	-	-	-
NP_001189360.1	peroxiredoxin-1	0.000736	-	-	-	-	2.07e-07	-	-	-	-	7.77e-06	1.27e-05	3.07e-07	-	-	-	2.65e-06
NP_001191236.1	vitamin D-binding protein isoform 3 precursor	3.22e-14	-	6.11e-14	9.25e-13	3.89e-14	2.86e-13	4.44e-15	3e-14	1.2e-13	4.11e-14	1.08e-13	4.88e-14	1e-30	5.44e-13	9.55e-14	1.69e-13	8.99e-14
NP_001193727.1	pyruvate kinase PKM isoform e	-	-	-	-	-	-	-	-	-	-	7.55e-14	-	3.45e-13	-	-	-	-
NP_001193976.1	attractin isoform 4	-	-	-	-	-	1.06e-09	8.97e-10	-	-	-	-	1.63e-10	-	-	-	1.42e-06	-
NP_001229849.1	phospholipid transfer protein isoform c precursor	-	-	-	-	-	-	-	-	-	-	3.14e-07	-	1.45e-08	1.2e-09	2.44e-09	-	-
NP_001230106.1	fructose-bisphosphate aldolase A isoform 2	2.25e-08	1.6e-07	2.89e-05	7.52e-07	1.33e-14	3.07e-05	-	2.48e-07	2.55e-07	9.45e-07	5.55e-15	1e-30	1.11e-15	1.11e-16	3.19e-07	1.31e-07	1.11e-14
NP_001231367.1	arginase-1 isoform 1	-	-	-	-	3.53e-10	-	-	4.51e-12	-	-	-	-	1.79e-10	4.26e-06	-	-	-
NP_001243054.2	chitotriosidase-1 isoform 2 precursor	-	-	-	8.67e-10	-	-	-	-	-	-	-	-	-	-	-	-	-
NP_001243069.1	macrophage-capping protein isoform 2	-	-	-	-	-	-	-	-	9.87e-06	-	3.56e-09	-	2.35e-09	2.05e-09	-	-	-
NP_001243572.1	leukotriene A-4 hydrolase isoform 2	-	-	-	-	-	-	-	-	6.1e-06	-	-	-	3.91e-06	-	-	-	-
NP_001243692.1	protein FAM49B	4.07e-06	-	-	-	5.58e-10	-	-	-	-	-	3.95e-12	-	4.44e-15	8.82e-09	-	3.94e-09	-
NP_001245217.1	selenium-binding protein 1 isoform 2	4.14e-05	-	-	-	-	-	-	-	-	-	-	1.09e-06	-	-	-	-	2.22e-08
NP_001245300.2	alpha-actinin-3 isoform 2	-	-	-	-	-	-	-	-	-	-	-	8.43e-09	-	-	-	-	-
NP_001257376.1	very long-chain specific acyl-CoA dehydrogenase, mitochondrial isoform 3	-	-	-	-	-	-	0.00016	-	-	-	0.00016	-	-	-	0.00067	-	-
NP_001257456.1	erythrocyte band 7 integral membrane protein isoform d	4.41e-06	3.69e-05	3.09e-05	5.55e-15	6.21e-08	-	-	2.78e-14	2.22e-15	0.00058	-	-	-	-	-	-	1.3e-13
NP_001257903.1	hydrocephalus-inducing protein homolog isoform a	-	-	-	-	-	-	-	-	-	-	-	-	-	-	0.00019	-	-
NP_001258751.1	serpin B6 isoform c	-	-	-	-	-	-	-	-	2.67e-08	-	-	-	-	-	-	-	-
NP_001258930.1	dedicator of cytokinesis protein 7 isoform 4	-	-	-	0.000683	-	-	-	-	-	-	-	-	-	-	-	-	-
NP_001264242.1	formin-1 isoform a	-	-	-	-	-	-	-	-	-	0.00068	-	-	-	-	-	-	-
NP_001265122.1	neutral alpha-glucosidase AB isoform 5	-	-	-	-	-	-	-	4.9e-05	-	-	-	-	-	-	-	-	4.57e-07
NP_001265272.1	alpha-actinin-2 isoform 2	1.13e-08	-	-	-	2.73e-10	-	1.2e-08	4.96e-10	-	-	1.05e-09	1e-30	2.9e-09	5.5e-10	-	3.64e-11	4.66e-11
NP_001265281.1	cytoplasmic aconitate hydratase	9.99e-15	-	-	-	-	-	-	-	-	-	-	-	-	-	-	-	-
NP_001267.2	chitinase-3-like protein 1 precursor	-	-	-	-	-	-	-	-	-	-	-	-	2.66e-06	-	-	2.76e-07	-
NP_001269163.1	proteasome subunit alpha type-6 isoform c	-	-	-	-	-	-	-	-	-	-	4.59e-06	-	-	-	-	-	-
NP_001269549.1	guanine nucleotide-binding protein G(i) subunit alpha-2 isoform 6	-	-	-	-	2.39e-11	-	-	-	0.00013	-	-	-	-	-	-	1.63e-06	-
NP_001269634.1	protein disulfide-isomerase A6 isoform b	-	-	-	-	3.1e-12	-	-	4.06e-08	-	-	-	-	-	-	-	-	-
NP_001269849.1	interferon-induced GTP-binding protein Mx1 isoform b	-	-	-	-	-	-	-	-	-	-	-	-	1.2e-09	-	-	-	-
NP_001271188.1	kinesin-like protein KIF20B isoform 1	-	-	-	-	-	-	-	-	-	-	-	-	-	0.000341	-	-	-
NP_001271219.1	beta-glucuronidase isoform 2 precursor	-	-	-	-	-	-	-	-	3.58e-11	-	-	-	-	-	-	-	-
NP_001273663.1	centromere-associated protein E isoform 2	-	-	-	-	-	-	-	0.000669	-	-	-	-	-	-	-	-	-
NP_001275582.1	clathrin heavy chain 1 isoform 2	2.25e-07	-	-	-	2.27e-09	-	-	-	-	-	-	-	2.53e-07	-	-	-	5.49e-08
NP_001276032.1	glucosidase 2 subunit beta isoform 3 precursor	-	-	-	-	-	-	-	-	2.55e-11	-	-	-	-	-	-	-	7.8e-07
NP_001276674.1	glyceraldehyde-3-phosphate dehydrogenase isoform 1	5.83e-13	1.11e-15	1.19e-11	2.54e-11	2.91e-13	1.89e-11	5.16e-10	3.36e-13	1.43e-10	2.69e-11	1e-30	1e-30	9.91e-13	1e-30	6.61e-12	9.13e-13	5.73e-12
NP_001276718.1	glucose-6-phosphate isomerase isoform 3	2.94e-13	5.11e-14	2.36e-05	-	4.77e-14	-	3.74e-10	6.45e-13	8.56e-11	-	1.65e-12	6e-14	3.69e-12	2.36e-13	-	2.44e-14	1.16e-12
NP_001278244.1	salivary acidic proline-rich phosphoprotein 1/2 isoform b	-	-	-	-	-	-	-	-	-	2.88e-05	-	-	-	-	-	-	-
NP_001278896.1	carbonic anhydrase 1 isoform b	7.27e-10	6.5e-08	-	-	-	9.17e-12	-	1.15e-07	-	-	2.37e-07	7.6e-07	3.83e-08	8.5e-08	-	1.62e-07	2.83e-12
NP_001279.2	chloride intracellular channel protein 1	1.52e-10	-	-	-	1.46e-10	-	-	4.56e-12	9.47e-11	-	5.06e-12	-	2.22e-16	1.74e-12	-	-	1.31e-11
NP_001281211.1	myb-related protein A isoform 3	-	-	-	-	0.000983	-	-	-	-	-	-	-	-	-	-	-	-
NP_001289617.1	apolipoprotein E isoform a precursor	6.1e-11	-	-	-	1.11e-09	2.1e-11	2.48e-09	8.23e-10	-	-	4.9e-11	-	9.61e-11	1.09e-10	5.35e-10	-	4.26e-10
NP_001290204.1	ATP-citrate synthase isoform 4	9.48e-10	-	-	-	1.85e-06	-	-	-	-	-	-	-	-	-	-	-	-
NP_001295.2	carboxypeptidase D isoform 1 precursor	-	-	-	0.000788	-	-	-	-	-	-	0.000383	0.00074	-	-	-	-	-
NP_001295119.1	glycophorin-A isoform 3	1.11e-16	-	-	-	-	1.11e-16	-	-	-	-	-	-	-	-	-	-	-
NP_001299.1	carboxypeptidase N catalytic chain precursor	-	-	-	-	4.8e-05	1.72e-06	4.33e-06	-	-	-	2.7e-05	-	2.46e-05	0.000215	-	-	-
NP_001302466.1	L-lactate dehydrogenase B chain isoform LDHBx	3.63e-11	-	-	-	1.07e-08	6.97e-09	-	9.64e-11	6.13e-11	0.000485	3.46e-12	2.19e-06	2.39e-11	1.59e-09	6.82e-08	-	3.05e-09
NP_001303247.1	pyruvate kinase PKM isoform g	1.8e-10	-	-	-	-	-	-	7.33e-07	9.64e-11	7.51e-06	4.97e-13	4.19e-13	4.83e-13	2.11e-14	-	-	-
NP_001303303.1	malate dehydrogenase, peroxisomal isoform MDH1x	9.68e-13	-	-	-	1.21e-12	3.76e-12	0.000116	1.26e-11	1.37e-11	9.61e-13	1.89e-12	1.74e-12	8.93e-11	4.69e-13	-	-	5.48e-12
NP_001304092.1	complement C5 isoform 2	3.06e-09	-	-	-	8.77e-09	2.11e-09	1.39e-11	5.29e-10	-	-	2.6e-10	1.81e-10	2.79e-11	1.03e-08	2.23e-09	-	7.23e-08
NP_001304674.1	delta-aminolevulinic acid dehydratase isoform c	9.14e-09	-	-	-	-	6.88e-09	-	-	-	-	-	2.11e-05	3.25e-07	-	-	-	4.93e-11
NP_001305804.1	flotillin-1 isoform 2	-	-	-	-	-	-	-	2.18e-06	-	-	-	-	-	-	-	-	-
NP_001306127.1	protein S100-A8 isoform c	-	-	-	-	2.8e-06	-	-	-	1.87e-05	-	9.08e-08	-	2.41e-07	9.91e-08	6.81e-06	-	-
NP_001307.2	exportin-2 isoform 1	-	-	-	-	-	-	-	-	-	-	-	-	4.96e-11	-	-	-	-
NP_001307534.1	intercellular adhesion molecule 3 isoform 2 precursor	-	-	-	-	-	-	-	-	1.58e-09	-	-	-	-	-	-	-	-
NP_001307627.1	annexin A4 isoform a	-	-	-	-	1.04e-08	-	-	3.81e-11	6.52e-09	-	-	-	-	-	-	1.66e-10	3.12e-09
NP_001308051.1	lactotransferrin isoform 4	9.66e-14	7.63e-12	8.86e-13	2.16e-13	1.95e-13	5.78e-12	1.75e-11	1.24e-10	4.66e-14	1.65e-12	7.16e-13	5.47e-13	5.31e-13	2.44e-12	1.99e-10	1.11e-15	2.89e-14
NP_001308349.1	rho GDP-dissociation inhibitor 2	2.34e-13	-	3.44e-05	6.31e-07	2.08e-13	-	-	-	1.61e-13	7.66e-14	3.33e-15	-	6.66e-15	9.1e-14	9.99e-15	-	1.22e-11
NP_001308576.1	ADP-sugar pyrophosphatase isoform 2	-	-	-	-	-	-	-	-	-	-	-	-	6.9e-05	-	-	-	-
NP_001308780.1	thyroid receptor-interacting protein 11 isoform 2	-	-	-	-	-	-	-	-	-	-	0.000548	-	-	-	-	-	-
NP_001309743.1	superoxide dismutase [Mn], mitochondrial isoform B	-	-	-	-	-	-	-	-	3.78e-10	-	1.11e-10	-	-	-	-	-	-
NP_001310247.1	protein-glutamine gamma-glutamyltransferase 2 isoform d	-	-	-	-	-	-	-	-	-	-	-	-	-	-	-	-	2.03e-10
NP_001310447.1	retinol-binding protein 4 isoform b	-	-	-	-	-	1e-08	2.8e-09	-	2.83e-13	-	-	-	2.33e-14	-	7.16e-07	6.94e-06	-
NP_001344.2	aldo-keto reductase family 1 member C1	1.62e-11	-	-	-	-	-	-	-	-	-	-	-	-	-	-	-	-
NP_001348.2	ATP-dependent RNA helicase A	-	-	-	-	2.16e-08	-	-	-	-	-	-	-	-	-	-	-	-
NP_001389.2	delta(3,5)-Delta(2,4)-dienoyl-CoA isomerase, mitochondrial precursor	-	-	-	-	-	-	-	1.1e-05	-	-	-	-	-	-	-	-	-
NP_001393.1	elongation factor 1-alpha 1	3.42e-06	-	-	-	1.38e-07	-	-	6.87e-07	-	-	-	-	1.31e-11	-	-	-	-
NP_001395.1	elongation factor 1-gamma	-	-	-	-	-	-	-	-	-	-	-	-	1.36e-07	-	-	-	-
NP_001419.1	alpha-enolase isoform 1	3.44e-14	1.12e-13	1.11e-14	1.16e-12	5.41e-13	2.26e-13	1.89e-14	2.86e-13	4.06e-07	3.76e-13	5.77e-14	1.28e-13	4.22e-14	7.88e-14	4.77e-14	7.11e-14	5.2e-14
NP_001435.1	fatty acid-binding protein, epidermal	-	-	-	-	-	-	-	-	-	0.000398	-	-	-	-	-	-	-
NP_001447.2	filamin-A isoform 1	1.12e-08	-	-	-	1.05e-11	-	-	-	2.68e-08	-	-	-	2.66e-15	0.000417	-	2.82e-05	-
NP_001449.3	filamin-C isoform a	-	-	-	-	-	-	-	-	-	-	-	2.42e-10	-	-	-	-	-
NP_001485.2	rab GDP dissociation inhibitor beta isoform 1	-	-	-	-	-	-	-	-	-	-	-	-	5.3e-05	-	-	-	-
NP_001494.2	phosphatidylinositol-glycan-specific phospholipase D precursor	4.61e-05	-	-	-	-	-	-	-	-	-	-	-	-	-	-	-	-
NP_001531.1	heat shock protein beta-1	-	-	-	-	-	-	-	-	-	-	-	-	-	2.16e-10	-	-	-
NP_001613.2	alpha-2-HS-glycoprotein preproprotein	1.1e-08	-	1.31e-06	4.8e-06	1.43e-11	2.43e-06	7.9e-06	3.34e-06	-	-	3.45e-06	-	4.22e-06	1.3e-06	4.82e-06	3.25e-06	-
NP_001624.1	protein AMBP preproprotein	3.32e-12	-	1.72e-11	-	1.9e-08	1.28e-11	2.22e-11	1.36e-07	-	-	4.11e-14	-	1.11e-15	7.68e-08	-	-	-
NP_001630.1	serum amyloid P-component precursor	4.75e-06	-	4.56e-07	1.24e-06	4.22e-09	1.01e-09	4.23e-10	1.14e-06	1.01e-06	1.52e-06	9.75e-10	-	2.42e-09	6.05e-09	3.9e-09	2.53e-06	8.96e-10
NP_001631.3	acylamino-acid-releasing enzyme	-	-	-	-	-	-	-	-	-	-	-	-	-	-	-	-	1.8e-08
NP_001632.2	DNA-(apurinic or apyrimidinic site) lyase	-	-	-	-	8.09e-12	-	-	-	-	-	-	-	-	-	-	-	-
NP_001634.1	apolipoprotein A-II preproprotein	-	-	-	-	-	-	-	-	-	-	-	-	2.2e-07	-	-	-	-
NP_001638.1	apolipoprotein D precursor	2.86e-06	0.000135	9.85e-05	7.28e-05	0.000338	4.48e-06	2.25e-05	2.02e-05	0.000337	7.35e-06	7.35e-09	2.01e-10	5.93e-09	2.16e-08	5.37e-06	0.000109	4.88e-08
NP_001677.2	ATP synthase subunit beta, mitochondrial precursor	-	-	-	-	1.12e-11	-	-	3.25e-10	-	-	-	-	-	-	-	-	-
NP_001691.1	azurocidin preproprotein	4.78e-08	6.09e-08	3.42e-08	1.77e-08	1.75e-07	-	4.84e-13	2.84e-06	1.11e-16	1.38e-08	1.48e-08	-	2.44e-06	1.65e-08	-	3.22e-07	1.68e-09
NP_001701.2	complement factor B preproprotein	6.14e-13	8.16e-12	5.92e-11	6.25e-10	2.22e-16	4.32e-12	6.39e-12	3.39e-07	-	6.25e-09	2.09e-12	7.33e-14	6.21e-14	3.68e-12	9.17e-13	2.66e-07	6.55e-13
NP_001703.2	carcinoembryonic antigen-related cell adhesion molecule 1 isoform 1 precursor	-	-	-	-	-	-	-	-	1.38e-11	-	-	-	-	-	-	-	-
NP_001716.2	bactericidal permeability-increasing protein precursor	-	-	-	-	7.24e-08	-	-	3.37e-07	-	-	-	-	1.94e-08	-	-	-	1.25e-07
NP_001724.3	complement C1r subcomponent precursor	6.15e-08	-	6.28e-10	-	5.45e-08	1.18e-12	2.31e-11	-	-	-	-	7.74e-09	1.14e-11	-	-	-	-
NP_001728.1	complement component C9 precursor	-	-	-	2.1e-05	-	-	-	-	-	-	-	-	-	1.8e-07	7.29e-08	-	5.53e-08
NP_001737.1	calnexin precursor	-	-	-	3.18e-07	5.1e-10	-	-	4.41e-07	1.52e-07	-	-	-	-	-	-	-	1.24e-11
NP_001743.1	catalase	4.1e-09	7.74e-13	-	2.19e-11	-	1.23e-11	-	2.3e-09	1.53e-11	6.12e-10	5.54e-08	3.34e-11	1.47e-08	6.49e-08	-	1.39e-08	1.9e-11
NP_001747.2	corticosteroid-binding globulin precursor	5.56e-07	-	-	-	-	2.82e-08	-	-	-	-	4.4e-06	-	-	-	-	-	-
NP_001748.1	carbonyl reductase [NADPH] 1 isoform 1	-	-	-	-	-	-	-	-	-	-	-	-	5.64e-11	-	-	-	-
NP_001782.1	cell division control protein 42 homolog isoform 1 precursor	-	-	-	-	2.27e-05	-	-	4.24e-06	0.00075	-	-	-	1.16e-06	5.23e-07	-	-	-
NP_001807.2	carcinoembryonic antigen-related cell adhesion molecule 8 precursor	-	-	-	1.25e-11	-	-	-	3.14e-10	6.33e-14	-	-	-	-	-	-	3.43e-11	-
NP_001815.2	creatine kinase M-type	-	-	-	-	-	-	-	-	-	-	-	5.33e-15	-	-	-	-	-
NP_001822.3	clusterin preproprotein	9.03e-11	-	8.51e-12	5.09e-12	2.24e-12	1.05e-12	1.07e-10	3.53e-11	-	-	7.08e-12	-	2.51e-11	1.23e-13	9.64e-11	8e-06	9.21e-07
NP_001839.2	collagen alpha-1(VI) chain precursor	-	-	-	-	-	-	-	-	-	-	-	8.18e-12	-	-	-	-	-
NP_001840.3	collagen alpha-2(VI) chain isoform 2C2 precursor	-	-	-	-	-	-	-	-	-	-	-	4.68e-07	-	-	-	-	-
NP_001890.1	cystatin-S precursor	-	-	-	-	-	8.75e-11	-	-	9.65e-11	9.46e-12	-	-	-	-	-	-	-
NP_001900.1	cathepsin D preproprotein	-	-	-	-	-	-	-	-	-	-	-	-	-	2.62e-12	-	-	-
NP_001902.1	cathepsin G preproprotein	-	6.47e-06	7.01e-08	4.87e-05	5.67e-13	-	-	8.86e-06	4.55e-06	-	-	-	3.99e-05	-	-	-	-
NP_001918.3	desmin	-	-	-	-	-	-	-	-	-	-	3.35e-05	-	-	-	-	-	-
NP_001952.1	elongation factor 2	6.78e-10	-	-	-	3.01e-13	-	-	2.04e-07	-	-	1.6e-08	-	3.95e-08	-	-	-	-
NP_001963.1	neutrophil elastase preproprotein	5.51e-07	1.31e-06	1.01e-07	4.29e-07	1e-30	-	-	4.79e-07	5.1e-08	5.01e-08	8.95e-08	6.2e-07	1.92e-06	1e-30	2.38e-06	7.2e-10	3.78e-09
NP_001966.1	gamma-enolase	-	-	-	-	-	-	-	-	-	-	-	0.000127	-	-	-	-	-
NP_001967.3	beta-enolase isoform 1	-	-	-	-	3.07e-10	-	-	-	-	-	-	1.22e-14	6.73e-10	-	-	-	-
NP_001975.1	S-formylglutathione hydrolase	5.04e-08	-	-	-	-	-	-	-	1.89e-05	-	-	-	1.38e-08	0.000207	-	-	-
NP_001994.2	ficolin-1 precursor	-	-	-	-	-	-	-	1.87e-07	-	-	-	-	-	-	-	-	-
NP_002023.2	ferritin heavy chain	-	-	-	-	-	-	-	-	7.53e-09	-	8.15e-09	-	5.68e-07	2.65e-05	-	-	-
NP_002065.1	guanine nucleotide-binding protein G(I)/G(S)/G(T) subunit beta-1 isoform 1	2.44e-07	-	-	-	6.06e-07	-	-	1.08e-06	-	-	2.18e-13	-	1.09e-06	2.86e-07	-	-	-
NP_002070.1	aspartate aminotransferase, cytoplasmic	-	-	-	-	-	-	-	-	-	-	-	4.44e-15	-	-	-	-	-
NP_002104.2	complement factor H-related protein 1 precursor	-	-	-	-	-	6.04e-07	8.8e-11	-	-	-	-	3.72e-06	1.9e-09	-	-	-	-
NP_002106.2	hexokinase-3	6.54e-10	-	-	-	1.29e-08	-	-	2.38e-07	-	-	1.34e-08	-	9.54e-12	1.61e-09	-	-	2e-05
NP_002145.3	heat shock 70 kDa protein 4	3.36e-11	-	-	-	-	-	-	-	-	-	-	-	-	-	-	-	-
NP_002146.2	heat shock 70 kDa protein 6	-	-	-	-	-	-	-	-	1.65e-12	-	-	9.83e-08	4.74e-12	6.84e-09	1.74e-06	-	-
NP_002147.2	60 kDa heat shock protein, mitochondrial	-	-	-	-	-	-	-	4.43e-13	-	-	-	-	-	-	-	-	-
NP_002151.2	tenascin precursor	-	-	-	-	-	-	-	-	-	-	1e-30	-	-	-	-	-	-
NP_002204.2	integrin beta-5 precursor	-	-	-	-	5.77e-05	-	-	-	-	-	-	-	-	-	-	-	-
NP_002206.2	inter-alpha-trypsin inhibitor heavy chain H1 isoform a preproprotein	4.59e-12	-	1.03e-11	-	3.42e-13	8.11e-11	9.85e-11	2.05e-07	-	-	-	-	-	-	-	-	-
NP_002207.2	inter-alpha-trypsin inhibitor heavy chain H2 precursor	1.31e-06	-	2.12e-11	-	1.23e-09	5.23e-13	7.83e-11	1.55e-05	-	-	-	-	1.17e-11	-	-	-	-
NP_002208.3	inter-alpha-trypsin inhibitor heavy chain H3 preproprotein	-	-	-	-	2.5e-09	1.06e-05	9.79e-07	-	-	-	-	-	2.28e-07	-	-	-	-
NP_002249.1	killer cell lectin-like receptor subfamily B member 1	-	-	-	-	-	-	-	-	-	-	-	0.000976	-	-	-	-	-
NP_002256.2	importin subunit beta-1 isoform 1	0.000228	-	-	-	-	-	-	-	-	-	-	-	2.67e-07	-	-	-	-
NP_002289.2	plastin-2	-	2.41e-11	-	-	3.6e-11	-	4.44e-08	3.99e-12	4.01e-11	1.23e-07	1.25e-12	6.34e-10	4e-14	1.23e-08	-	1.52e-10	1.68e-10
NP_002298.1	galectin-7	-	1.13e-06	-	-	-	-	-	-	-	-	-	-	-	-	-	-	-
NP_002336.1	lumican precursor	1.79e-13	-	-	-	-	5.03e-13	-	-	-	-	3.33e-15	-	4.39e-13	-	-	-	-
NP_002347.5	myristoylated alanine-rich C-kinase substrate	-	-	-	-	-	-	-	-	4.32e-11	-	-	-	-	-	-	-	-
NP_002398.1	mammaglobin-B precursor	-	-	-	-	-	-	-	-	-	-	5.33e-14	-	-	-	-	-	-
NP_002413.1	stromelysin-1 preproprotein	-	-	-	-	-	-	-	-	-	-	-	-	-	-	3.52e-05	-	-
NP_002415.1	neutrophil collagenase isoform 1 preproprotein	-	-	-	2.43e-10	-	-	4.78e-09	-	9.7e-09	-	-	-	1e-30	-	-	-	-
NP_002423.1	myeloid cell nuclear differentiation antigen	-	-	-	-	4.05e-07	-	-	-	-	-	-	-	-	-	-	-	-
NP_002435.1	moesin	1.68e-13	-	0.000294	7.32e-06	3.62e-05	-	-	-	4.91e-05	-	2.71e-13	-	3.53e-12	0.000865	-	4.04e-11	-
NP_002462.2	myosin-6	-	-	-	-	-	-	-	-	-	-	-	2.14e-06	-	-	-	-	-
NP_002464.1	myosin-9	6.22e-09	-	2.13e-08	1.57e-14	4.41e-08	-	-	1.03e-09	4.22e-14	-	-	0.000352	5.23e-12	-	-	2.62e-12	-
NP_002465.1	myosin-11 isoform SM1A	-	-	-	-	2.42e-09	-	-	1.95e-08	9.85e-05	-	-	-	3.11e-11	-	-	1.97e-11	-
NP_002474.4	carcinoembryonic antigen-related cell adhesion molecule 6 preproprotein	-	-	-	4.55e-14	-	-	-	-	2.96e-10	-	-	-	-	-	-	-	-
NP_002558.1	phosphatidylethanolamine-binding protein 1	-	-	-	-	-	-	-	-	-	-	3.82e-10	-	-	-	-	-	-
NP_002606.3	pigment epithelium-derived factor precursor	1.96e-07	-	3.95e-06	-	6.63e-08	3.66e-07	1.58e-08	1.92e-08	-	-	1.55e-08	1.57e-11	1.96e-10	1.88e-11	0.000104	-	-
NP_002620.1	phosphoglycerate mutase 1 isoform 1	-	-	-	-	-	-	-	-	-	-	5.82e-10	-	4.7e-13	-	-	6.66e-09	-
NP_002622.2	6-phosphogluconate dehydrogenase, decarboxylating isoform 1	1.11e-15	-	1.22e-14	9.99e-15	3e-14	-	2.38e-09	7.44e-15	-	-	4e-14	-	1.22e-14	1.11e-15	1.11e-15	6.66e-15	2.11e-14
NP_002643.1	prolactin-inducible protein precursor	-	-	-	-	-	-	-	-	-	6.38e-05	-	-	-	-	-	-	-
NP_002661.2	plastin-1	-	-	-	-	-	-	-	-	2.79e-05	-	-	5.02e-06	1.35e-07	-	-	0.000117	2.08e-05
NP_002717.3	prolyl endopeptidase	-	-	-	-	-	-	-	-	-	-	-	-	1.19e-10	-	-	-	-
NP_002768.3	myeloblastin precursor	1.89e-14	7.55e-14	6e-14	1e-30	7.99e-14	-	-	1.1e-12	1.11e-14	1.54e-06	2.04e-13	-	3.03e-12	1.02e-10	3.15e-12	1.45e-13	-
NP_002783.1	proteasome subunit alpha type-7	-	-	-	-	-	-	-	-	-	-	2.64e-08	-	-	-	-	-	-
NP_002809.2	proteasome activator complex subunit 2	-	-	-	-	-	-	-	-	-	-	2.83e-09	-	9.25e-11	-	-	-	-
NP_002829.3	receptor-type tyrosine-protein phosphatase C isoform 1 precursor	-	-	-	-	2.07e-06	-	-	4.78e-10	1.48e-09	-	-	-	-	-	-	-	-
NP_002834.3	receptor-type tyrosine-protein phosphatase eta isoform 1 precursor	-	-	-	-	-	-	-	-	1.29e-08	-	-	-	-	-	-	-	-
NP_002843.2	pentraxin-related protein PTX3 precursor	-	-	-	-	-	-	-	-	-	-	-	-	8.56e-10	-	-	-	-
NP_002855.2	pregnancy zone protein precursor	1.09e-08	-	-	-	-	3.64e-08	-	-	-	-	8.23e-11	-	-	-	-	-	-
NP_002863.1	ras-related C3 botulinum toxin substrate 2	-	-	-	-	7.03e-07	-	-	6.49e-08	-	-	-	-	1.65e-07	3.49e-09	-	-	6.84e-07
NP_002875.1	ras-related protein Rap-1A precursor	-	-	-	-	2.05e-08	-	-	-	6.68e-05	-	-	-	-	-	-	-	-
NP_002903.3	DNA polymerase zeta catalytic subunit isoform a	-	-	-	-	5.47e-05	-	-	-	-	-	-	-	-	-	-	-	-
NP_002930.2	ribonuclease inhibitor	2.32e-08	-	-	-	7.85e-08	-	-	1.45e-07	-	-	-	-	4.21e-13	-	-	-	-
NP_002954.2	protein S100-A7	-	-	-	-	-	-	-	-	-	-	-	-	-	3.33e-16	-	-	-
NP_002956.1	protein S100-A9	-	3.59e-07	8.43e-09	3.82e-07	1.09e-08	-	-	-	-	-	1.95e-08	1.19e-08	2.11e-13	1.79e-11	2.58e-07	4.4e-08	-
NP_003114.1	leukosialin precursor	-	-	-	-	-	-	-	-	0.000589	-	-	-	-	-	-	-	-
NP_003117.2	spectrin alpha chain, erythrocytic 1	2.03e-11	-	-	-	-	3.38e-12	-	-	-	-	-	-	6.09e-08	-	-	-	1.07e-14
NP_003237.2	thrombospondin-1 precursor	-	-	-	-	-	2.06e-06	-	-	-	-	1.61e-05	-	-	-	-	-	-
NP_003239.2	thrombospondin-4 isoform a precursor	-	-	4.49e-10	-	-	-	-	-	-	-	-	-	-	-	-	-	-
NP_003245.1	metalloproteinase inhibitor 1 precursor	2.72e-06	-	-	-	3.07e-05	-	2.74e-09	0.000171	-	-	6.43e-08	-	2.74e-06	-	-	-	-
NP_003269.2	tetranectin isoform 1precursor	-	-	-	-	-	-	-	3.38e-05	-	-	-	-	-	-	-	-	-
NP_003290.1	endoplasmin precursor	6.01e-09	-	-	-	4.78e-12	-	-	5.19e-11	-	-	-	-	-	-	-	-	4.69e-09
NP_003310.4	titin isoform N2-B	-	-	-	-	-	-	-	-	-	-	-	1.89e-12	-	-	-	-	0.00176
NP_003325.2	ubiquitin-like modifier-activating enzyme 1	5.88e-11	-	-	-	1.86e-10	-	-	0.000136	-	-	6.75e-06	-	2.87e-12	-	-	-	-
NP_003371.2	vimentin	1.09e-05	-	-	3.21e-05	1.86e-06	-	-	1.4e-05	5.7e-06	-	8.47e-07	-	5.41e-06	9.95e-07	-	-	9.98e-05
NP_003507.1	histone H2A type 2-A	-	-	-	-	-	-	-	-	-	-	-	-	2e-10	1.78e-10	-	-	-
NP_003539.1	histone H4	-	-	-	-	-	-	-	-	-	-	4.06e-05	-	1.51e-07	8.09e-08	-	-	-
NP_003861.1	ras GTPase-activating-like protein IQGAP1	1.57e-11	-	-	-	5.82e-10	-	-	-	3.23e-05	-	2.2e-11	-	1e-30	4.93e-12	-	7.77e-15	-
NP_003900.1	copine-3	-	-	-	-	-	-	-	0.000229	-	-	-	-	-	-	-	-	-
NP_003935.2	selenium-binding protein 1 isoform 1	1.72e-08	-	-	-	-	-	-	2.36e-07	-	-	-	7.41e-08	2.02e-06	-	-	-	5.2e-08
NP_004029.2	alpha-amylase 1 precursor	-	-	-	-	-	3.95e-09	-	-	-	-	-	-	-	-	-	-	-
NP_004075.1	neutrophil defensin 1 preproprotein	-	-	-	-	-	-	-	-	2.55e-07	-	-	2.29e-05	6.17e-07	3.63e-07	-	1.62e-07	3.23e-07
NP_004090.4	erythrocyte band 7 integral membrane protein isoform a	-	-	-	-	-	-	-	7.53e-05	3.33e-06	9.51e-06	-	-	-	-	-	-	-
NP_004095.4	fatty acid synthase	1.53e-12	-	-	-	-	-	-	-	-	-	-	-	-	-	-	-	-
NP_004130.2	lipopolysaccharide-binding protein precursor	-	-	-	-	-	-	5.56e-11	1.79e-10	-	-	2.27e-09	-	-	1.32e-09	-	-	1.17e-12
NP_004152.1	ras-related protein Rab-1A isoform 1	-	-	-	-	1.01e-09	-	-	-	-	-	-	-	-	-	-	-	-
NP_004235.4	scavenger receptor cysteine-rich type 1 protein M130 isoform a precursor	3.32e-10	-	-	-	-	-	-	-	-	-	5.47e-10	4.71e-07	1.18e-11	-	9.62e-05	-	-
NP_004334.1	calreticulin precursor	-	-	-	5.57e-10	9.65e-10	-	-	1.3e-09	2.89e-10	1.86e-05	-	-	-	-	-	-	7.13e-10
NP_004336.3	cathelicidin antimicrobial peptide preproprotein	-	-	-	-	-	-	-	-	-	-	-	-	-	-	-	3.15e-06	-
NP_004362.2	coatomer subunit alpha isoform 2	-	-	-	-	-	-	-	-	-	-	-	-	0.000107	-	-	-	-
NP_004406.2	desmoplakin isoform I	-	-	-	-	-	-	-	-	-	-	-	-	-	1.45e-09	-	-	-
NP_004524.3	myosin-binding protein C, fast-type	-	-	-	-	-	-	-	-	-	-	-	6.35e-07	-	-	-	-	-
NP_004628.4	ras-related protein Rab-7a	-	-	-	-	3.73e-08	-	-	-	-	-	-	-	-	-	-	-	-
NP_004654.1	ras-related protein Rab-11A isoform 1	-	-	-	-	5.23e-08	-	-	-	-	-	-	-	-	-	-	-	-
NP_004657.2	pantetheinase precursor	-	-	-	-	-	-	-	-	2.04e-11	-	-	-	-	-	-	-	-
NP_004659.2	maltase-glucoamylase, intestinal	-	-	-	-	0.000109	-	-	-	1.6e-12	-	-	-	-	-	-	-	-
NP_004823.1	glutathione S-transferase omega-1 isoform 1	1.16e-06	-	-	-	-	3.15e-06	-	-	-	-	3.35e-07	-	8.92e-07	1.03e-06	-	-	8.11e-06
NP_004884.1	core histone macro-H2A.1 isoform 2	-	-	-	-	-	-	-	-	-	-	2.7e-10	-	-	-	-	-	-
NP_004896.1	peroxiredoxin-6	8.1e-08	-	-	-	-	3.95e-07	-	1.49e-07	-	-	3.19e-06	-	2.05e-07	-	-	-	3.22e-08
NP_004902.1	protein disulfide-isomerase A4 precursor	-	-	-	-	0.000327	-	-	-	-	-	-	-	-	-	-	-	-
NP_004915.2	alpha-actinin-4 isoform 1	3.38e-06	-	-	-	1.37e-08	-	-	1.64e-07	-	-	3.32e-13	-	1e-30	3.65e-12	-	2.23e-10	-
NP_004921.1	F-actin-capping protein subunit beta isoform 1	-	-	-	-	1.92e-09	-	-	-	-	-	1.67e-07	-	1.28e-05	3.04e-05	-	-	-
NP_004985.2	matrix metalloproteinase-9 preproprotein	4.93e-10	1.32e-10	7.6e-10	9.03e-10	4.46e-13	-	1.12e-09	-	0.000144	-	2.07e-09	1.21e-10	2.62e-09	1.45e-08	1.61e-08	1.05e-13	4.32e-10
NP_005013.1	profilin-1	-	-	-	-	-	-	-	-	-	-	-	-	1.73e-10	2.79e-10	-	-	-
NP_005015.1	serpin B10	-	-	-	-	-	-	-	-	-	-	3.9e-10	-	5.11e-14	-	-	-	-
NP_005080.1	U2 small nuclear ribonucleoprotein auxiliary factor 35 kDa subunit-related protein 2	-	-	-	-	-	-	-	-	-	-	-	-	-	-	0.000181	-	-
NP_005130.1	annexin A3	3.37e-09	2.54e-11	6.03e-12	5.12e-13	1.46e-11	-	2.04e-13	4.53e-12	2.62e-12	-	1.06e-12	4.24e-12	8.44e-14	8.6e-11	-	4.96e-13	2.58e-12
NP_005132.2	fibrinogen beta chain isoform 1 preproprotein	1.69e-11	6.41e-13	3.41e-12	1.75e-12	1.11e-16	-	6.06e-12	4.34e-13	3.41e-11	9e-12	2.02e-12	2.62e-14	5.6e-13	1.33e-14	4.65e-14	1.42e-11	1e-30
NP_005134.1	haptoglobin isoform 1 preproprotein	2.2e-10	7.21e-11	1.13e-12	2.02e-09	9.99e-14	1.72e-14	3.77e-14	2.75e-12	7.64e-08	1.1e-09	1.11e-15	4.44e-16	8.74e-11	1.22e-15	1.86e-12	5.55e-15	1.11e-16
NP_005155.1	ATP-binding cassette sub-family D member 2	-	-	-	-	-	-	-	-	-	-	-	0.00022	-	-	-	-	-
NP_005156.1	fructose-bisphosphate aldolase C	2.22e-16	-	-	-	-	-	-	-	1e-30	-	1e-30	4.44e-15	1.15e-11	9.71e-10	-	1e-30	-
NP_005172.1	carbonic anhydrase 3	-	-	-	-	-	-	-	-	-	-	-	1.56e-06	-	-	-	-	-
NP_005177.2	calpain-1 catalytic subunit	-	-	-	-	-	-	-	-	-	-	-	-	-	-	-	-	8.11e-11
NP_005204.1	cystatin-A	-	-	-	-	-	-	-	-	-	-	-	-	-	1.64e-12	-	-	-
NP_005267.2	glycerol-3-phosphate dehydrogenase [NAD(+)], cytoplasmic isoform 1	3.97e-12	-	-	-	-	-	-	-	-	-	-	-	-	-	-	-	-
NP_005304.3	protein disulfide-isomerase A3 precursor	-	-	-	-	-	-	-	8.04e-07	-	-	-	-	-	-	-	-	-
NP_005313.1	histone H1.5	-	-	-	-	-	-	-	-	1.1e-06	-	-	-	-	-	-	-	-
NP_005316.1	histone H1.1	-	-	-	-	-	-	-	-	6.2e-06	-	-	-	-	-	-	-	-
NP_005336.3	heat shock 70 kDa protein 1A	-	-	-	-	-	-	-	-	2.55e-14	-	-	-	-	-	-	-	-
NP_005338.1	78 kDa glucose-regulated protein precursor	-	-	-	-	7.74e-10	-	-	8.65e-10	-	-	1.31e-09	-	-	-	-	-	1.45e-09
NP_005498.1	cofilin-1	-	-	-	-	-	-	-	-	-	-	-	-	1e-30	1.28e-11	-	-	-
NP_005518.3	heat shock 70 kDa protein 1-like	-	-	-	-	-	-	-	-	1.11e-05	-	-	-	-	2.75e-10	-	-	-
NP_005555.2	neutrophil gelatinase-associated lipocalin precursor	-	3.15e-11	4.01e-13	4.55e-14	2.04e-13	-	3.43e-13	1.22e-12	1.2e-13	3.11e-13	1.45e-13	-	4.85e-13	3.46e-13	1.21e-13	6.66e-15	1.5e-13
NP_005558.1	galectin-3-binding protein precursor	-	-	-	-	3.52e-06	-	-	-	-	-	-	-	-	5.74e-08	-	-	-
NP_005568.2	apolipoprotein(a) precursor	-	-	-	1.58e-10	1.31e-08	-	-	-	-	-	-	-	-	-	-	-	-
NP_005711.1	actin-related protein 2/3 complex subunit 1B	0.000129	-	-	-	1.28e-07	-	-	-	-	-	-	-	5.98e-07	2.06e-07	-	5.05e-06	-
NP_005712.1	actin-related protein 3 isoform 1	4.35e-10	-	-	-	5.55e-11	-	-	9.64e-11	1.2e-09	-	1.19e-09	-	1.22e-14	2.14e-10	-	1.88e-11	-
NP_005737.1	nicotinamide phosphoribosyltransferase precursor	-	-	-	-	2.22e-15	-	-	-	-	-	-	-	7.99e-14	-	-	-	-
NP_005800.3	peroxiredoxin-2	1.69e-05	-	-	-	-	6.66e-15	-	5.24e-09	-	-	-	1.4e-05	2.66e-14	-	-	5.43e-13	1.33e-14
NP_005885.1	CD5 antigen-like precursor	-	-	3.99e-08	-	4.55e-09	1.92e-10	6.88e-14	1.34e-08	-	-	1.69e-08	3.21e-08	5.78e-11	2.57e-09	-	1.43e-07	-
NP_005887.2	isocitrate dehydrogenase [NADP] cytoplasmic	7.61e-07	-	-	-	-	-	-	-	-	-	2.07e-07	-	1.46e-06	-	-	-	-
NP_005909.2	malate dehydrogenase, mitochondrial isoform 1 precursor	-	-	-	-	1.16e-07	-	-	1.09e-09	-	-	1.1e-09	-	2.87e-11	-	-	-	6.16e-09
NP_005955.3	myosin-10 isoform 2	-	-	6.46e-05	-	1.8e-05	-	-	1.13e-05	2.07e-07	-	-	-	5.42e-06	-	-	-	-
NP_006126.1	F-actin-capping protein subunit alpha-1	1.15e-09	-	-	1.7e-08	1.13e-08	-	-	6.99e-09	4.21e-10	-	5.56e-10	-	2.48e-10	1.38e-08	-	-	-
NP_006127.1	F-actin-capping protein subunit alpha-2	-	-	-	-	-	-	-	-	-	-	-	-	3.02e-05	-	-	-	-
NP_006133.1	14-3-3 protein sigma	0.0002	-	-	-	0.000387	-	-	-	-	-	1.06e-10	-	0.000121	0.000115	-	-	-
NP_006254.1	proteasome activator complex subunit 1 isoform 1	-	-	-	-	-	-	-	-	-	-	2.73e-05	-	7.69e-07	-	-	-	-
NP_006280.3	talin-1	1.41e-12	-	-	-	1.44e-10	-	-	0.000685	-	-	1.35e-10	-	1e-30	2.75e-06	-	-	-
NP_006301.3	puromycin-sensitive aminopeptidase	-	-	-	-	-	-	-	-	-	-	-	2.06e-07	1.4e-08	-	-	-	-
NP_006308.3	brain acid soluble protein 1	-	-	-	1.07e-09	-	-	-	-	1.11e-15	6.59e-06	-	-	-	2.65e-06	-	-	-
NP_006316.1	GTP-binding nuclear protein Ran isoform 1	8.74e-08	-	-	-	-	-	-	-	-	-	-	-	-	-	-	-	1.6e-06
NP_006364.2	synaptic vesicle membrane protein VAT-1 homolog	8.89e-09	-	-	-	-	-	-	3.75e-08	-	-	-	-	4.22e-09	-	-	-	-
NP_006409.3	olfactomedin-4 precursor	-	-	-	-	1.1e-06	-	-	-	-	-	-	-	-	-	-	-	9.84e-06
NP_006477.2	fibulin-1 isoform D precursor	-	-	-	-	-	-	-	-	-	-	8.4e-12	-	5.67e-11	-	-	-	-
NP_006487.1	guanine nucleotide-binding protein G(k) subunit alpha	-	-	-	-	2.36e-06	-	-	1.82e-07	-	-	-	-	-	-	-	-	-
NP_006491.2	cell surface glycoprotein MUC18 precursor	0.000595	-	-	-	-	-	-	-	-	-	-	-	-	-	-	-	-
NP_006746.1	transaldolase	1.41e-07	2.72e-07	3.12e-07	3.43e-08	9.72e-08	4.94e-06	-	1.47e-08	6.94e-08	1.06e-07	1.43e-08	3.56e-07	1.6e-08	2.42e-09	2.14e-08	1.76e-07	2.27e-09
NP_006750.3	UTP--glucose-1-phosphate uridylyltransferase isoform a	-	-	-	-	-	-	-	-	-	-	-	-	7.91e-12	-	-	-	-
NP_006752.1	14-3-3 protein epsilon	5.84e-06	-	-	-	2.59e-12	-	-	6.46e-05	-	-	1.09e-13	-	7.63e-13	5.66e-14	-	-	1.05e-12
NP_006817.1	14-3-3 protein theta	1.96e-08	-	-	-	-	-	-	-	-	-	2.4e-09	-	6.82e-10	-	-	-	-
NP_006868.3	GMP reductase 1	-	-	-	-	-	-	-	-	-	-	-	-	-	-	-	-	1.76e-07
NP_008850.1	serpin B3	-	-	-	-	-	-	-	-	-	-	-	-	-	2.55e-12	-	-	-
NP_009057.1	transitional endoplasmic reticulum ATPase	2.79e-13	-	-	-	2.02e-11	2.44e-09	-	-	4.45e-09	-	-	-	2.7e-12	4.67e-11	-	-	-
NP_009224.2	complement C4-A isoform 1 preproprotein	1e-30	4.68e-10	1e-30	6.66e-15	1e-30	3.33e-16	1e-30	1e-30	5.19e-08	2.83e-10	1e-30	1.22e-14	2.22e-16	1.33e-14	1.11e-14	7.06e-12	1.11e-15
NP_009330.1	signal transducer and activator of transcription 1-alpha/beta isoform alpha	-	-	-	-	-	-	-	-	-	-	-	-	5.03e-06	-	-	-	-
NP_031369.2	trypsin-3 isoform 1 preproprotein	-	-	-	-	-	-	-	-	-	-	-	-	-	-	1.25e-08	-	-
NP_031381.2	heat shock protein HSP 90-beta isoform a	4.74e-10	-	-	-	4.16e-11	3.84e-06	1.9e-06	9.69e-07	-	9.82e-07	8.39e-07	1.82e-07	2.88e-11	4.57e-08	-	-	1.17e-05
NP_036246.1	caspase-14 precursor	-	-	-	-	-	-	-	-	-	-	-	-	-	6.12e-08	-	-	-
NP_036330.1	grancalcin	-	-	-	-	-	-	-	-	1.79e-11	-	-	-	-	-	-	-	3.84e-07
NP_036364.2	polymerase I and transcript release factor	5.05e-11	-	-	-	-	-	-	-	-	-	-	-	-	-	-	-	-
NP_036525.1	phosphoribosylformylglycinamidine synthase	-	-	-	-	-	-	-	-	-	-	-	-	0.000107	-	-	-	-
NP_036611.2	14-3-3 protein gamma	3.2e-09	-	-	-	5.17e-05	-	-	-	-	-	-	-	-	-	-	-	-
NP_037359.3	aggrecan core protein isoform 2 precursor	-	-	3.48e-07	-	-	-	-	-	-	2.73e-11	-	-	-	-	2.65e-10	-	-
NP_054706.1	vinculin isoform meta-VCL	3.44e-05	-	-	-	1.55e-14	-	-	6.81e-10	-	-	2.33e-14	-	9.21e-14	7.44e-13	-	-	-
NP_055309.2	trinucleotide repeat-containing gene 6A protein	-	-	-	0.000421	-	-	-	-	-	-	-	-	-	-	-	-	-
NP_055654.2	phospholipid phosphatase-related protein type 4 isoform 1	-	-	-	-	-	-	-	-	7.13e-05	-	-	-	-	-	-	-	-
NP_055918.2	plexin-D1 precursor	-	0.000592	-	-	-	-	-	-	-	-	-	-	-	-	-	-	-
NP_056146.1	nicastrin isoform 1 precursor	-	-	-	-	-	-	-	-	1.32e-06	-	-	-	-	-	-	-	-
NP_056991.2	cytosol aminopeptidase	-	-	-	-	-	-	-	-	-	-	-	-	1.42e-07	-	-	-	-
NP_057075.1	complement C1q subcomponent subunit A precursor	-	-	-	-	-	-	-	-	-	-	-	-	3.08e-08	-	-	-	-
NP_057164.3	glyoxalase domain-containing protein 4	-	-	-	-	-	0.000335	-	-	-	-	-	-	-	-	-	-	-
NP_057215.3	ras-related protein Rab-10	-	-	-	-	9.38e-06	-	-	-	-	-	-	-	-	-	-	-	-
NP_057274.1	cornulin	-	-	-	-	-	-	-	-	-	3.54e-11	-	-	-	-	-	-	-
NP_057662.3	remodeling and spacing factor 1	0.000564	-	-	0.000569	-	0.000398	-	-	0.000831	-	-	0.000524	-	-	-	-	-
NP_059118.2	calmodulin-like protein 5	-	-	-	-	-	-	-	-	-	-	-	-	-	6.86e-12	-	-	-
NP_059447.2	major vault protein isoform 1	-	-	-	-	-	-	-	5.63e-07	-	-	-	-	3.62e-10	1.03e-05	-	-	-
NP_060037.3	N-acetyl-D-glucosamine kinase	-	-	-	-	-	-	-	-	-	-	-	-	3.38e-07	-	-	-	-
NP_060473.2	uveal autoantigen with coiled-coil domains and ankyrin repeats isoform 1	-	-	-	-	-	-	-	-	-	-	-	-	0.000818	-	-	-	-
NP_060676.2	vacuolar protein sorting-associated protein 35	-	-	-	-	-	-	-	-	-	-	-	-	0.000744	-	-	-	-
NP_060918.2	cullin-associated NEDD8-dissociated protein 1	6.59e-10	-	-	-	2.22e-06	-	-	-	-	-	-	-	-	-	-	-	5.49e-06
NP_060959.2	histone-lysine N-methyltransferase ASH1L	-	-	-	0.000877	-	-	-	-	-	0.00038	-	-	-	-	-	0.000969	-
NP_061485.1	ras-related C3 botulinum toxin substrate 1 isoform Rac1b	-	-	-	-	9.78e-08	-	-	1.01e-06	-	-	-	-	-	-	-	-	-
NP_065076.2	ral GTPase-activating protein subunit alpha-2	-	-	-	-	-	-	-	-	0.000764	-	-	-	-	-	-	-	-
NP_065139.2	CD177 antigen precursor	-	-	-	-	-	-	-	-	1.99e-06	-	-	-	-	-	-	-	-
NP_065392.1	adipocyte plasma membrane-associated protein	-	-	-	-	5.34e-06	-	-	8.54e-06	-	-	-	-	-	-	-	-	-
NP_066188.1	alpha-amylase 2B precursor	-	-	-	-	-	5.08e-10	-	-	2.22e-05	-	-	-	-	-	-	-	-
NP_066275.3	haptoglobin-related protein precursor	0.000532	-	5.17e-05	-	2.58e-10	4.52e-09	4.14e-10	7.86e-10	-	-	-	1.25e-09	3.99e-05	0.00034	-	-	8.52e-10
NP_066933.1	collagen alpha-1(XIV) chain precursor	-	-	-	-	-	-	-	-	-	-	5.99e-06	-	-	-	-	-	-
NP_066952.1	inorganic pyrophosphatase	-	-	-	-	-	-	-	-	-	-	-	-	1.89e-14	-	-	-	-
NP_066953.1	peptidyl-prolyl cis-trans isomerase A isoform 1	-	-	-	-	-	-	-	-	-	-	-	-	1.34e-05	-	-	-	-
NP_067022.1	sulfide:quinone oxidoreductase, mitochondrial	-	-	-	-	-	-	-	1.64e-09	-	-	-	-	-	-	-	-	-
NP_068831.1	junction plakoglobin	-	-	-	-	-	-	-	-	-	-	-	-	-	3.74e-09	-	-	-
NP_078905.2	centromere protein U	-	-	-	-	-	-	-	-	-	-	-	-	-	-	-	-	0.000221
NP_079133.3	ATPase family AAA domain-containing protein 5	-	-	-	-	0.000532	-	-	-	-	-	-	-	-	-	-	-	-
NP_109591.1	leukocyte elastase inhibitor	3.08e-08	8.82e-11	3.85e-11	4.4e-13	4.58e-09	8.61e-07	4.29e-08	1.03e-09	1.11e-15	3.53e-10	1.19e-13	5.79e-10	4.29e-13	6.81e-13	1.34e-09	7.89e-13	3.49e-09
NP_115560.1	rho GTPase-activating protein SYDE2	-	-	-	-	-	-	-	-	-	-	-	-	-	-	-	-	0.000142
NP_150593.1	extracellular glycoprotein lacritin precursor	-	-	-	-	-	-	-	-	-	-	3.07e-07	-	-	-	-	-	-
NP_443122.3	N-acetylmuramoyl-L-alanine amidase precursor	-	-	-	-	-	-	3.53e-12	-	-	-	-	-	-	-	-	-	-
NP_443179.3	alpha-protein kinase 2	-	-	-	-	-	-	-	-	-	-	-	-	0.000803	-	-	-	-
NP_443204.1	leucine-rich alpha-2-glycoprotein precursor	9.27e-14	-	2.68e-13	1.12e-13	1.11e-16	2e-14	3.77e-15	1e-30	1.51e-06	3.33e-15	1.11e-15	4.14e-11	3.33e-16	4.83e-14	7.49e-11	8.85e-07	6.26e-12
NP_444513.1	dermcidin isoform 1 preproprotein	-	-	-	-	-	-	-	5.9e-06	-	-	-	-	-	-	-	-	-
NP_476507.3	collagen alpha-3(VI) chain isoform 4 precursor	-	2.07e-07	-	-	-	-	-	-	-	-	-	2.3e-13	-	-	-	-	-
NP_570602.2	alpha-1B-glycoprotein precursor	5.34e-10	7.34e-10	2.94e-10	4.17e-11	2.76e-12	1e-30	1.46e-11	9.2e-11	1.29e-05	6.54e-11	6e-12	2.22e-15	6.12e-09	7.5e-11	1.11e-15	8.95e-12	2.23e-10
NP_570971.1	OTU domain-containing protein 7A	-	-	-	-	-	-	-	-	-	-	0.000484	-	-	-	-	-	-
NP_579917.1	cell cycle checkpoint protein RAD17 isoform 2	-	-	-	-	-	-	-	-	-	-	-	-	0.000233	-	-	-	-
NP_612453.1	BTB/POZ domain-containing protein KCTD12	-	-	-	-	-	-	-	-	-	-	1.36e-06	-	-	-	-	-	-
NP_620061.2	phosphoglycerate kinase 2	0.000185	-	-	-	0.000516	-	-	0.000376	-	-	0.00036	-	7.95e-11	3.59e-05	-	3.83e-10	-
NP_647539.1	14-3-3 protein beta/alpha	-	-	-	-	7.26e-13	-	-	2.89e-06	2.46e-06	-	6.21e-11	-	5.11e-14	0.000189	-	1.47e-10	-
NP_653247.1	immunoglobulin J chain precursor	-	-	-	2.83e-06	2.89e-06	4.97e-07	1.49e-07	-	1.01e-06	-	1.15e-06	-	4.62e-07	5.61e-07	3.79e-07	2.26e-06	-
NP_653263.2	proteasome subunit alpha type-7-like isoform 1	-	-	-	-	-	-	-	-	-	-	1.52e-10	-	-	-	-	-	-
NP_653267.2	dynein heavy chain domain-containing protein 1 isoform 1	-	-	-	-	-	-	-	-	-	-	0.000663	-	-	-	-	-	-
NP_660295.2	zymogen granule protein 16 homolog B precursor	-	-	1.44e-12	-	-	1.16e-12	-	-	-	8.28e-05	-	-	-	-	-	-	-
NP_663318.1	apolipoprotein L1 isoform b precursor	1.89e-10	-	-	-	6.97e-11	2.53e-12	6.51e-12	-	-	-	-	-	-	-	-	-	-
NP_665875.1	annexin A11 isoform 1	-	-	-	-	8.92e-06	-	-	-	-	-	-	-	-	-	-	-	6.83e-09
NP_680090.1	cathepsin B isoform 1 preproprotein	-	-	-	-	-	-	-	-	-	-	-	-	4.39e-06	5.38e-05	-	-	-
NP_683877.1	proteasome subunit alpha type-1 isoform 1	-	-	-	-	-	-	-	-	-	-	8.73e-05	-	-	-	-	-	-
NP_690601.1	actin-related protein 2/3 complex subunit 2	-	-	-	-	3.22e-07	-	-	-	-	-	-	-	8.34e-07	-	-	-	-
NP_697021.1	alcohol dehydrogenase [NADP(+)]	-	-	-	-	-	-	-	-	-	-	-	-	6.46e-08	-	-	-	-
NP_775628.1	ficolin-3 isoform 2 precursor	5.91e-06	-	-	-	5.78e-06	6.75e-07	1.88e-05	-	-	-	-	-	2.33e-10	-	-	-	-
NP_775792.4	uncharacterized protein C9orf84 isoform 1	-	-	7.49e-05	-	9.3e-05	-	-	-	-	-	-	-	2.08e-05	-	0.000366	-	9e-06
NP_778206.1	serpin B4 isoform 2	-	1.22e-11	-	-	-	-	-	-	-	-	1.89e-05	-	-	1.64e-12	-	-	-
NP_848537.1	fermitin family homolog 3 long form	-	-	-	-	-	-	-	-	-	-	-	-	1.32e-12	-	-	-	-
NP_919277.2	ral GTPase-activating protein subunit alpha-1 isoform 2	-	-	-	-	-	-	-	-	-	-	-	-	-	-	-	-	0.00032
NP_937837.1	erythrocyte band 7 integral membrane protein isoform b	-	-	-	2.85e-11	2.02e-09	-	-	2.81e-06	1.05e-07	-	-	-	-	-	-	-	3.45e-09
NP_940820.1	protein PTHB1 isoform 2	-	-	-	-	-	-	-	-	0.000446	-	-	-	-	-	-	-	-
NP_958850.1	complement C1s subcomponent precursor	-	-	-	-	-	3.8e-09	2.25e-07	-	-	-	-	-	1.71e-09	-	-	-	-
NP_976311.1	myoglobin	-	-	-	-	-	-	-	-	-	-	-	2.56e-05	-	-	-	-	-
NP_997195.1	tubulin alpha-3E chain	-	-	-	-	-	-	-	4.73e-10	-	-	-	-	6.61e-13	-	-	-	-
NP_997639.1	fibronectin isoform 6 precursor	5.71e-10	-	1e-30	1.7e-13	1.29e-13	4.95e-08	1.11e-16	7.56e-12	1.57e-13	5.74e-11	7.57e-12	9.7e-12	2.1e-13	7.77e-15	6.11e-14	6.28e-12	5.22e-06
