# Supplementary material for: Proteomic analysis at the sites of clinical infection with invasive Streptococcus pyogenes
Source: Sci Rep. 2018 Apr 13;8:5950. doi: 10.1038/s41598-018-24216-2 (PMC5899161; doi:10.1038/s41598-018-24216-2)
Supplement: Supplementary file 5 — Table S5 [file 41598_2018_24216_MOESM5_ESM.xlsx]

## Sheet: Sheet1
Supplementary Table S5. List of human plasma proteins identified by proteomics. LC-MS was performed on plasma samples from 10 anonymous donors under the same conditions as the analysis of clinical fluid samples was performed. All of the proteins detected are indicated along with corresponding probability values determined using SEQUEST.
Refseq code	Protein name	Protein probability
NP_000005.2	alpha-2-macroglobulin precursor	1e-30
NP_000020.1	angiotensinogen preproprotein	9.05e-13
NP_000030.1	apolipoprotein A-I isoform 1 preproprotein	3.38e-12
NP_000031.1	apolipoprotein C-III precursor	3.39e-12
NP_000032.1	apolipoprotein E isoform b precursor	3.64e-13
NP_000033.2	beta-2-glycoprotein 1 precursor	1.11e-15
NP_000051.1	biotinidase isoform 3	9.66e-12
NP_000053.2	plasma protease C1 inhibitor precursor	1.39e-11
NP_000054.2	complement C2 isoform 1 preproprotein	1.58e-07
NP_000055.2	complement C3 preproprotein	1e-30
NP_000056.2	complement component C6 precursor	1e-30
NP_000057.2	complement component C8 beta chain isoform 1 preproprotein	3.31e-12
NP_000087.1	ceruloplasmin precursor	1e-30
NP_000121.2	coagulation factor V preproprotein	5.26e-06
NP_000168.1	gelsolin isoform a precursor	1e-30
NP_000175.1	hemoglobin subunit gamma-2	1.78e-06
NP_000176.2	heparin cofactor 2 precursor	1e-30
NP_000177.2	complement factor H isoform a precursor	1e-30
NP_000195.2	complement factor I isoform 2 preproprotein	5.55e-15
NP_000233.1	mannose-binding protein C precursor	5.67e-11
NP_000286.3	alpha-1-antitrypsin precursor	5.55e-15
NP_000303.1	vitamin K-dependent protein C preproprotein	1.09e-05
NP_000345.2	thyroxine-binding globulin precursor	3.45e-11
NP_000362.1	transthyretin precursor	5.55e-15
NP_000375.2	apolipoprotein B-100 precursor	1e-30
NP_000403.1	histidine-rich glycoprotein precursor	1.11e-15
NP_000437.3	serum paraoxonase/arylesterase 1 precursor	1.47e-13
NP_000468.1	serum albumin preproprotein	1e-30
NP_000473.2	apolipoprotein A-IV precursor	2.63e-13
NP_000474.2	apolipoprotein C-II precursor	3.44e-13
NP_000479.1	antithrombin-III precursor	1.11e-15
NP_000482.3	complement C1q subcomponent subunit B precursor	5.76e-12
NP_000495.1	coagulation factor X isoform 1 preproprotein	3.03e-08
NP_000496.2	coagulation factor XII preproprotein	3.51e-13
NP_000497.1	prothrombin isoform 1 preproprotein	5.55e-15
NP_000499.1	fibrinogen alpha chain isoform alpha-E preproprotein	1e-30
NP_000500.2	fibrinogen gamma chain isoform gamma-A precursor	5.55e-15
NP_000508.1	hemoglobin subunit alpha	2.86e-12
NP_000509.1	hemoglobin subunit beta	1.2e-12
NP_000510.1	hemoglobin subunit delta	3.3e-08
NP_000549.1	hemoglobin subunit alpha	2.86e-12
NP_000550.2	hemoglobin subunit gamma-1	1.78e-06
NP_000553.1	complement component C8 alpha chain preproprotein	1.76e-09
NP_000574.2	vitamin D-binding protein isoform 1 precursor	1e-30
NP_000578.2	complement component C7 precursor	1.11e-15
NP_000589.2	insulin-like growth factor-binding protein 3 isoform b precursor	2.98e-05
NP_000597.2	complement component C8 gamma chain precursor	1.89e-13
NP_000598.2	alpha-1-acid glycoprotein 1 precursor	1.08e-12
NP_000599.1	alpha-1-acid glycoprotein 2 precursor	5.77e-14
NP_000604.1	hemopexin precursor	1e-30
NP_000629.3	vitronectin precursor	1e-30
NP_000706.1	C4b-binding protein alpha chain precursor	1.3e-10
NP_000883.2	plasma kallikrein isoform 1 preproprotein	2.6e-10
NP_000884.1	kininogen-1 isoform 2 precursor	1e-30
NP_000925.2	alpha-2-antiplasmin isoform a precursor	2.78e-14
NP_001002029.3	complement C4-B preproprotein	1e-30
NP_001002235.1	alpha-1-antitrypsin precursor	5.55e-15
NP_001002236.1	alpha-1-antitrypsin precursor	5.55e-15
NP_001008844.1	desmoplakin isoform II	0.000411
NP_001013416.1	insulin-like growth factor-binding protein 3 isoform a precursor	2.98e-05
NP_001014975.1	complement factor H isoform b precursor	1e-30
NP_001017992.1	beta-actin-like protein 2	8.36e-11
NP_001027466.1	plasma protease C1 inhibitor precursor	1.39e-11
NP_001031.2	sex hormone-binding globulin isoform 1 precursor	8.44e-14
NP_001035965.1	neutrophil defensin 1 isoform 2 preproprotein	9.51e-07
NP_001035972.1	galectin-7	1.35e-09
NP_001036249.1	coiled-coil domain-containing protein 158	0.000857
NP_001054.1	serotransferrin precursor	3.44e-14
NP_001073982.3	carboxypeptidase N subunit 2 precursor	2.06e-08
NP_001076.2	alpha-1-antichymotrypsin precursor	3.33e-16
NP_001077007.1	POTE ankyrin domain family member E	5.88e-14
NP_001091.1	actin, alpha skeletal muscle	8.36e-11
NP_001092.1	actin, cytoplasmic 1	1.11e-15
NP_001093241.1	POTE ankyrin domain family member F	8.36e-11
NP_001095886.1	kininogen-1 isoform 1 precursor	1e-30
NP_001098988.1	transcriptional protein SWT1	0.000753
NP_001104026.1	filamin-A isoform 2	2.26e-10
NP_001107573.1	complement C1q subcomponent subunit C precursor	1.11e-16
NP_001108603.2	complement component C6 precursor	1e-30
NP_001119574.1	haptoglobin isoform 2 preproprotein	1.44e-14
NP_001121134.1	gelsolin isoform b	1e-30
NP_001121135.2	gelsolin isoform f	1e-30
NP_001121136.1	gelsolin isoform b	1e-30
NP_001121137.1	gelsolin isoform b	1e-30
NP_001121138.1	gelsolin isoform c	1e-30
NP_001121139.1	gelsolin isoform c	1e-30
NP_001121172.1	alpha-1-antitrypsin precursor	5.55e-15
NP_001121173.1	alpha-1-antitrypsin precursor	5.55e-15
NP_001121174.1	alpha-1-antitrypsin precursor	5.55e-15
NP_001121175.1	alpha-1-antitrypsin precursor	5.55e-15
NP_001121176.1	alpha-1-antitrypsin precursor	5.55e-15
NP_001121177.1	alpha-1-antitrypsin precursor	5.55e-15
NP_001121178.1	alpha-1-antitrypsin precursor	5.55e-15
NP_001121179.1	alpha-1-antitrypsin precursor	5.55e-15
NP_001121180.2	proteoglycan 4 isoform B preproprotein	4.21e-11
NP_001121181.2	proteoglycan 4 isoform C preproprotein	4.21e-11
NP_001121182.2	proteoglycan 4 isoform D preproprotein	4.21e-11
NP_001122301.1	carbonic anhydrase 1 isoform a	1.28e-08
NP_001122302.1	carbonic anhydrase 1 isoform a	1.28e-08
NP_001122303.1	carbonic anhydrase 1 isoform a	1.28e-08
NP_001124.1	afamin precursor	1e-30
NP_001124491.1	glial fibrillary acidic protein isoform 2	6.36e-08
NP_001129171.1	14-3-3 protein zeta/delta	2.44e-14
NP_001129172.1	14-3-3 protein zeta/delta	2.44e-14
NP_001129173.1	14-3-3 protein zeta/delta	2.44e-14
NP_001129174.1	14-3-3 protein zeta/delta	2.44e-14
NP_001130012.1	apolipoprotein L1 isoform a precursor	1.86e-10
NP_001135417.1	actin, aortic smooth muscle	8.36e-11
NP_001139375.1	complement C2 isoform 2 precursor	1.58e-07
NP_001139478.1	insulin-like growth factor-binding protein complex acid labile subunit isoform 1 precursor	2.47e-11
NP_001139751.1	sex hormone-binding globulin isoform 2 precursor	8.44e-14
NP_001139752.1	sex hormone-binding globulin isoform 3 precursor	8.44e-14
NP_001139753.1	sex hormone-binding globulin isoform 4 precursor	8.44e-14
NP_001158302.1	carbonic anhydrase 1 isoform a	1.28e-08
NP_001159392.1	alpha-2-antiplasmin isoform a precursor	2.78e-14
NP_001159393.1	alpha-2-antiplasmin isoform b precursor	2.78e-14
NP_001159906.1	inter-alpha-trypsin inhibitor heavy chain H1 isoform b	1e-30
NP_001159907.1	inter-alpha-trypsin inhibitor heavy chain H1 isoform c	1e-30
NP_001159908.1	inter-alpha-trypsin inhibitor heavy chain H1 isoform c	1e-30
NP_001159921.1	inter-alpha-trypsin inhibitor heavy chain H4 isoform 2 precursor	1e-30
NP_001159923.1	kininogen-1 isoform 3 precursor	1e-30
NP_001171534.1	complement C2 isoform 3	1.58e-07
NP_001171597.1	immunoglobulin lambda-like polypeptide 5 isoform 1	3.33e-14
NP_001171670.1	fibrinogen beta chain isoform 2 preproprotein	1e-30
NP_001176.1	zinc-alpha-2-glycoprotein precursor	3.96e-11
NP_001186822.1	actin, gamma-enteric smooth muscle isoform 2 precursor	8.36e-11
NP_001186883.1	actin, cytoplasmic 2	1.11e-15
NP_001186978.2	cilia- and flagella-associated protein 46	0.000468
NP_001189787.1	extracellular matrix protein 1 isoform 3 precursor	2.67e-09
NP_001191235.1	vitamin D-binding protein isoform 1 precursor	1e-30
NP_001191236.1	vitamin D-binding protein isoform 3 precursor	1e-30
NP_001193976.1	attractin isoform 4	5e-11
NP_001229305.1	glial fibrillary acidic protein isoform 3	6.36e-08
NP_001229752.1	complement C4-B-like preproprotein	1e-30
NP_001239133.1	complement C4-A isoform 2 preproprotein	1e-30
NP_001243225.1	immunoglobulin lambda-like polypeptide 5 isoform 2	3.33e-14
NP_001243728.1	glyceraldehyde-3-phosphate dehydrogenase isoform 2	1.8e-09
NP_001243779.1	titin isoform N2BA	0.000803
NP_001244958.1	gelsolin isoform d	1e-30
NP_001244959.1	gelsolin isoform e	1e-30
NP_001254479.2	titin isoform IC	0.000803
NP_001264012.1	POTE ankyrin domain family member J	2.21e-06
NP_001264335.1	POTE ankyrin domain family member I	2.21e-06
NP_001265472.1	complement component C8 beta chain isoform 2	3.31e-12
NP_001265473.1	complement component C8 beta chain isoform 3	3.31e-12
NP_001268652.1	biotinidase isoform 1	9.66e-12
NP_001268653.1	biotinidase isoform 2	9.66e-12
NP_001268654.1	biotinidase isoform 4 precursor	9.66e-12
NP_001269386.1	complement C2 isoform 4	1.58e-07
NP_001269387.1	complement C2 isoform 5	1.58e-07
NP_001275961.1	kallistatin isoform 1	1.26e-10
NP_001275962.1	kallistatin isoform 2 precursor	1.26e-10
NP_001276042.1	sex hormone-binding globulin isoform 5	8.44e-14
NP_001276043.1	sex hormone-binding globulin isoform 5	8.44e-14
NP_001276044.1	sex hormone-binding globulin isoform 6	8.44e-14
NP_001276045.1	sex hormone-binding globulin isoform 7	8.44e-14
NP_001276674.1	glyceraldehyde-3-phosphate dehydrogenase isoform 1	1.8e-09
NP_001276675.1	glyceraldehyde-3-phosphate dehydrogenase isoform 1	1.8e-09
NP_001278896.1	carbonic anhydrase 1 isoform b	1.28e-08
NP_001278897.1	carbonic anhydrase 1 isoform c	1.28e-08
NP_001278917.1	carboxypeptidase N subunit 2 precursor	2.03e-08
NP_001287783.1	dermcidin isoform 2 preproprotein	1.14e-05
NP_001289194.1	neutrophil defensin 1 isoform 1 preproprotein	9.51e-07
NP_001289617.1	apolipoprotein E isoform a precursor	3.64e-13
NP_001289618.1	apolipoprotein E isoform b precursor	3.64e-13
NP_001289619.1	apolipoprotein E isoform b precursor	3.64e-13
NP_001289620.1	apolipoprotein E isoform b precursor	3.64e-13
NP_001290161.1	proteoglycan 4 isoform E preproprotein	4.21e-11
NP_001293058.1	fibronectin isoform 8 precursor	4.55e-15
NP_001293059.1	fibronectin isoform 9 precursor	4.55e-15
NP_001293060.1	fibronectin isoform 10 precursor	4.55e-15
NP_001293061.1	fibronectin isoform 11 precursor	4.55e-15
NP_001295323.1	tetranectin isoform 2	9.55e-14
NP_001298186.1	prothrombin isoform 2	5.55e-15
NP_001299.1	carboxypeptidase N catalytic chain precursor	8.1e-05
NP_001299604.1	coagulation factor X isoform 3 precursor	3.03e-08
NP_001304092.1	complement C5 isoform 2	6.66e-15
NP_001304093.1	complement C5 isoform 3 precursor	6.66e-15
NP_001304946.1	apolipoprotein A-I isoform 1 preproprotein	3.38e-12
NP_001304947.1	apolipoprotein A-I isoform 1 preproprotein	3.38e-12
NP_001304950.1	apolipoprotein A-I isoform 2	8.84e-10
NP_001304986.1	complement factor I isoform 1 preproprotein	5.55e-15
NP_001305067.1	haptoglobin isoform 3 preproprotein	1.44e-14
NP_001305323.1	plasma kallikrein isoform 2	2.6e-10
NP_001305325.1	plasma kallikrein isoform 3 precursor	2.6e-10
NP_001305963.1	desmoplakin isoform Ia	0.000413
NP_001307784.1	actin, aortic smooth muscle	8.36e-11
NP_001310261.1	attractin isoform 5 precursor	5e-11
NP_001310446.1	retinol-binding protein 4 isoform a precursor	1e-30
NP_001310447.1	retinol-binding protein 4 isoform b	1e-30
NP_001447.2	filamin-A isoform 1	2.26e-10
NP_001494.2	phosphatidylinositol-glycan-specific phospholipase D precursor	5.97e-12
NP_001604.1	actin, aortic smooth muscle	8.36e-11
NP_001605.1	actin, cytoplasmic 2	1.11e-15
NP_001606.1	actin, gamma-enteric smooth muscle isoform 1 precursor	8.36e-11
NP_001613.2	alpha-2-HS-glycoprotein preproprotein	2.22e-15
NP_001624.1	protein AMBP preproprotein	1.11e-15
NP_001630.1	serum amyloid P-component precursor	1.26e-11
NP_001634.1	apolipoprotein A-II preproprotein	3.24e-10
NP_001638.1	apolipoprotein D precursor	1.33e-07
NP_001701.2	complement factor B preproprotein	4.44e-15
NP_001724.3	complement C1r subcomponent precursor	8.06e-13
NP_001725.1	complement C1s subcomponent precursor	1.11e-10
NP_001726.2	complement C5 isoform 1 preproprotein	6.66e-15
NP_001728.1	complement component C9 precursor	2.22e-14
NP_001729.1	carbonic anhydrase 1 isoform a	1.28e-08
NP_001822.3	clusterin preproprotein	1.11e-14
NP_002017.1	fibronectin isoform 3 preproprotein	4.55e-15
NP_002037.2	glyceraldehyde-3-phosphate dehydrogenase isoform 1	1.8e-09
NP_002046.1	glial fibrillary acidic protein isoform 1	6.36e-08
NP_002075.2	glutathione peroxidase 3 precursor	6.17e-10
NP_002104.2	complement factor H-related protein 1 precursor	2.98e-10
NP_002206.2	inter-alpha-trypsin inhibitor heavy chain H1 isoform a preproprotein	1e-30
NP_002207.2	inter-alpha-trypsin inhibitor heavy chain H2 precursor	8.12e-14
NP_002208.3	inter-alpha-trypsin inhibitor heavy chain H3 preproprotein	1e-30
NP_002209.2	inter-alpha-trypsin inhibitor heavy chain H4 isoform 1 precursor	1e-30
NP_002298.1	galectin-7	1.35e-09
NP_002336.1	lumican precursor	4.09e-13
NP_002464.1	myosin-9	1.96e-11
NP_002606.3	pigment epithelium-derived factor precursor	8.44e-14
NP_002610.1	platelet factor 4 precursor	6e-05
NP_002695.1	platelet basic protein preproprotein	1.87e-09
NP_002855.2	pregnancy zone protein precursor	1.44e-14
NP_003269.2	tetranectin isoform 1precursor	9.55e-14
NP_003310.4	titin isoform N2-B	0.000803
NP_003397.1	14-3-3 protein zeta/delta	2.44e-14
NP_003652.2	apolipoprotein L1 isoform a precursor	1.86e-10
NP_003656.2	ficolin-3 isoform 1 precursor	5.35e-11
NP_004039.1	beta-2-microglobulin precursor	9.37e-06
NP_004075.1	neutrophil defensin 1 preproprotein	9.51e-07
NP_004406.2	desmoplakin isoform I	9.27e-06
NP_004416.2	extracellular matrix protein 1 isoform 1 precursor	2.67e-09
NP_004961.1	insulin-like growth factor-binding protein complex acid labile subunit isoform 2 precursor	2.47e-11
NP_005013.1	profilin-1	5.12e-09
NP_005132.2	fibrinogen beta chain isoform 1 preproprotein	1e-30
NP_005134.1	haptoglobin isoform 1 preproprotein	1e-30
NP_005150.1	actin, alpha cardiac muscle 1 precursor	8.36e-11
NP_005208.1	neutrophil defensin 3 preproprotein	9.51e-07
NP_005568.2	apolipoprotein(a) precursor	1.17e-10
NP_005657.1	complement factor H-related protein 2 isoform 1 precursor	4.69e-10
NP_005798.3	proteoglycan 4 isoform A preproprotein	4.21e-11
NP_005885.1	CD5 antigen-like precursor	1e-30
NP_006206.2	kallistatin isoform 2 precursor	1.26e-10
NP_006280.3	talin-1	4.55e-11
NP_006735.2	retinol-binding protein 4 isoform a precursor	1e-30
NP_009224.2	complement C4-A isoform 1 preproprotein	1e-30
NP_056327.4	dynein heavy chain 1, axonemal	0.000162
NP_056503.1	protein FAM184B	0.000773
NP_057662.3	remodeling and spacing factor 1	6.12e-05
NP_060143.4	transcriptional protein SWT1	0.000753
NP_060439.2	protein IWS1 homolog	0.000905
NP_066275.3	haptoglobin-related protein precursor	1.37e-12
NP_068656.2	fibrinogen gamma chain isoform gamma-B precursor	5.55e-15
NP_068657.1	fibrinogen alpha chain isoform alpha precursor	1e-30
NP_073155.2	extracellular matrix protein 1 isoform 2 precursor	1.86e-07
NP_078888.4	probable ATP-dependent RNA helicase DHX40 isoform 1	0.000216
NP_149062.1	nesprin-1 isoform 2	0.000117
NP_443122.3	N-acetylmuramoyl-L-alanine amidase precursor	2.22e-16
NP_444513.1	dermcidin isoform 1 preproprotein	1.14e-05
NP_473375.2	fibronectin isoform 7 preproprotein	7.77e-15
NP_570602.2	alpha-1B-glycoprotein precursor	1.11e-15
NP_596869.4	titin isoform N2-A	0.000803
NP_596870.2	titin isoform novex-3	0.00031
NP_597676.3	titin isoform novex-1	0.000803
NP_597681.4	titin isoform novex-2	0.000803
NP_647537.1	attractin isoform 1 preproprotein	5e-11
NP_647538.1	attractin isoform 2 preproprotein	5e-11
NP_653247.1	immunoglobulin J chain precursor	6.77e-11
NP_663318.1	apolipoprotein L1 isoform b precursor	1.86e-10
NP_663723.1	14-3-3 protein zeta/delta	2.44e-14
NP_758957.2	complement C1q subcomponent subunit C precursor	1.11e-16
NP_775628.1	ficolin-3 isoform 2 precursor	5.35e-11
NP_776272.1	homeobox protein Hox-C12	0.000262
NP_892006.3	nesprin-1 isoform 1	0.000117
NP_937895.1	gelsolin isoform b	1e-30
NP_958850.1	complement C1s subcomponent precursor	1.11e-10
NP_997639.1	fibronectin isoform 6 precursor	4.55e-15
NP_997641.1	fibronectin isoform 5 precursor	4.55e-15
NP_997643.1	fibronectin isoform 4 precursor	4.55e-15
NP_997647.1	fibronectin isoform 1 precursor	4.55e-15
